# Supplementary material for: MYC-driven epigenetic reprogramming favors the onset of tumorigenesis by inducing a stem cell-like state
Source: Nat Commun. 2018 Mar 9;9:1024. doi: 10.1038/s41467-018-03264-2 (PMC5844884; doi:10.1038/s41467-018-03264-2)
Supplement: Supplementary file 4 — Supplementary Data 1 [file 41467_2018_3264_MOESM4_ESM.xlsx]

## Sheet: Figure_1c
Figure 1c_Mature luminal (ML) expressed (n=381)							Figure 1c_Luminal progenitor (LP) expressed (n=148)
NAME	PROBE	RANK IN GENE LIST	RANK METRIC SCORE	RUNNING ES	CORE ENRICHMENT		NAME	PROBE	RANK IN GENE LIST	RANK METRIC SCORE	RUNNING ES	CORE ENRICHMENT
row_0	ISG15	58	1081.17	0.0703492	Yes		row_0	DNER	640	159.253	-0.0127557	No
row_1	TCEAL3	150	539.534	0.1017	Yes		row_1	ATP5L	658	154.217	0.0108627	No
row_2	LAMA5	168	493.218	0.134365	Yes		row_2	UBE2C	674	150.949	0.0340785	No
row_3	AHNAK	205	438.086	0.162114	Yes		row_3	PIK3R1	812	121.502	0.0453102	No
row_4	PLOD2	241	387.147	0.186444	Yes		row_4	C5orf46	913	105.89	0.0562563	No
row_5	MLPH	253	372.809	0.211246	Yes		row_5	OSBPL9	1235	71.743	0.0485595	No
row_6	SLC44A1	284	339.122	0.232597	Yes		row_6	PLA2R1	1317	65.7077	0.0542212	No
row_7	PDLIM1	305	320.373	0.253273	Yes		row_7	IGF2BP2	1355	62.8739	0.0620559	No
row_8	CRIP2	306	317.905	0.274991	Yes		row_8	C3	1394	60.2778	0.0694163	No
row_9	CST3	344	289.718	0.292543	Yes		row_9	TACC3	1448	57.3998	0.0754219	No
row_10	CCDC92	415	242.427	0.304868	Yes		row_10	PTGER2	1562	51.024	0.0768284	No
row_11	MYOF	476	215.102	0.315932	Yes		row_11	SCARA3	1749	42.2457	0.0724764	No
row_12	FASN	501	206.265	0.32857	Yes		row_12	TMEM17	1770	41.5749	0.0779236	No
row_13	SPINT2	525	194.97	0.340497	Yes		row_13	FBLN5	1784	41.0983	0.0837124	No
row_14	ALCAM	538	189.097	0.352689	Yes		row_14	PBK	1993	34.6117	0.0768282	No
row_15	MAN2B2	580	177.379	0.362326	Yes		row_15	LOX	2266	27.9765	0.0650648	No
row_16	SLC44A4	611	167.264	0.371937	Yes		row_16	LIMS1	2299	27.5158	0.0675502	No
row_17	PON2	615	166.46	0.383127	Yes		row_17	SERPINB7	2567	21.9623	0.0551246	No
row_18	KRT10	626	162.746	0.393639	Yes		row_18	CENPF	2920	16.9757	0.03683	No
row_19	CA12	653	155.016	0.402656	Yes		row_19	GPR110	2921	16.9739	0.0395412	No
row_20	VEGFC	686	147.877	0.410821	Yes		row_20	TP53	2953	16.567	0.0403374	No
row_21	CACNB3	772	126.959	0.41435	Yes		row_21	POLQ	3089	14.918	0.0346639	No
row_22	IRS1	803	122.998	0.420937	Yes		row_22	TM7SF2	3169	14.081	0.0321986	No
row_23	CYB5R1	873	110.971	0.424342	Yes		row_23	OIP5	3346	12.4244	0.0236801	No
row_24	OAS2	892	108.642	0.430675	Yes		row_24	STIL	3366	12.2145	0.0244972	No
row_25	ATP6V0D1	909	106.572	0.436987	Yes		row_25	DIAPH3	3417	11.7495	0.0233901	No
row_26	HIPK2	936	102.54	0.442418	Yes		row_26	TMEM45A	3537	10.7603	0.0180074	No
row_27	PRDX2	940	102.046	0.449208	Yes		row_27	RSU1	3636	9.97179	0.0137518	No
row_28	FAM46A	954	99.9663	0.455251	Yes		row_28	SGOL1	3648	9.88002	0.0146735	No
row_29	SWAP70	1053	88.676	0.455378	Yes		row_29	SNPH	3852	8.51311	0.00391898	No
row_30	BAIAP2L1	1110	83.502	0.457693	Yes		row_30	BMPR1A	3936	8.02312	0.000247351	No
row_31	CD99	1132	81.4915	0.461989	Yes		row_31	CCL5	4010	7.64999	-0.00288711	No
row_32	CHMP5	1135	80.9638	0.467399	Yes		row_32	ST5	4056	7.38803	-0.00439248	No
row_33	SH3GLB2	1182	76.5019	0.469841	Yes		row_33	STX12	4111	7.11249	-0.00647894	No
row_34	GRINA	1197	75.382	0.474144	Yes		row_34	SPOCD1	4337	6.08118	-0.0189348	No
row_35	BLVRA	1211	73.8009	0.478399	Yes		row_35	ZMYM3	4519	5.41642	-0.0288711	No
row_36	IL13RA1	1271	69.3593	0.479566	Yes		row_36	CALML5	4991	4.15105	-0.0563157	No
row_37	CD9	1283	68.4957	0.48358	Yes		row_37	PML	5034	4.05777	-0.058174	No
row_38	FHOD1	1315	65.8254	0.486201	Yes		row_38	LANCL2	5244	3.62128	-0.070068	No
row_39	HSD17B7	1326	65.1219	0.490044	Yes		row_39	DAAM2	5446	3.2466	-0.0815444	No
row_40	FLVCR2	1366	62.0109	0.49192	Yes		row_40	CSN1S1	5908	2.49149	-0.108657	No
row_41	ANKMY2	1383	60.9074	0.495113	Yes		row_41	FOLR1	5910	2.48758	-0.10832	No
row_42	RTN4	1396	60.1944	0.498499	Yes		row_42	STOX2	6156	2.12118	-0.122602	No
row_43	P4HTM	1409	59.7179	0.501852	Yes		row_43	S100A1	6235	2.02859	-0.126932	No
row_44	FYCO1	1420	59.1343	0.505287	Yes		row_44	CXCL17	6246	2.01547	-0.127207	No
row_45	MUC1	1433	58.7259	0.508572	Yes		row_45	PDCD6IP	6488	1.70041	-0.141318	No
row_46	RNASE4	1438	58.4202	0.512321	Yes		row_46	C15orf62	6521	1.65844	-0.142962	No
row_47	ECT2	1467	56.4286	0.514482	Yes		row_47	ITGB2	6604	1.54684	-0.147609	No
row_48	ACVR1	1470	56.1409	0.518196	Yes		row_48	FUT6	6862	1.27349	-0.162742	No
row_49	EDN2	1505	54.3617	0.519852	Yes		row_49	RIN3	6987	1.12953	-0.169962	No
row_50	HIGD1A	1520	53.3651	0.52265	Yes		row_50	NDRG2	7491	0.593144	-0.199884	No
row_51	S100A3	1535	52.6719	0.525401	Yes		row_51	RGS6	7622	0.47742	-0.207566	No
row_52	APLP2	1713	43.899	0.517688	Yes		row_52	CPNE7	7947	0.151495	-0.226877	No
row_53	CROT	1720	43.5022	0.520297	Yes		row_53	VNN2	7967	0.12903	-0.22799	No
row_54	MYPN	1786	40.8877	0.519157	Yes		row_54	SLC34A2	8052	0.0548849	-0.232994	No
row_55	SPPL2A	1835	39.1351	0.518925	Yes		row_55	C10orf90	8119	0	-0.236933	No
row_56	PIP4K2C	1840	39.0221	0.521349	Yes		row_56	CEACAM1	8143	0	-0.238306	No
row_57	RUNDC1	1920	36.8258	0.519084	Yes		row_57	HRK	8203	0	-0.241826	No
row_58	AIM1	1935	36.4884	0.520729	Yes		row_58	KIT	8214	0	-0.242423	No
row_59	CHCHD7	1938	36.3324	0.52309	Yes		row_59	PTCHD1	8378	0	-0.25215	No
row_60	RAB5C	1944	36.1395	0.525256	Yes		row_60	RNF150	8391	0	-0.252867	No
row_61	PVRL2	1971	35.3981	0.526101	Yes		row_61	SNORA74A	8420	0	-0.254538	No
row_62	ANKRD50	1996	34.4778	0.527004	Yes		row_62	LYPD1	8829	-0.337645	-0.278832	No
row_63	RAB30	2044	33.1516	0.526424	Yes		row_63	CCL28	9115	-0.611747	-0.295742	No
row_64	ORMDL3	2079	32.1039	0.52656	Yes		row_64	CPM	9284	-0.788329	-0.305641	No
row_65	ITGAV	2098	31.5545	0.527626	Yes		row_65	VNN3	9318	-0.833328	-0.307478	No
row_66	AKT1	2124	31.1179	0.528239	Yes		row_66	PDE8A	9866	-1.40155	-0.339897	No
row_67	TBX3	2133	30.6501	0.529849	Yes		row_67	CENPK	10129	-1.71973	-0.355257	No
row_68	BNIP3L	2151	30.3892	0.530896	Yes		row_68	OR1S2	10202	-1.79241	-0.359268	No
row_69	TMEM136	2165	29.9773	0.532157	Yes		row_69	NEURL2	10232	-1.84673	-0.360704	No
row_70	LMCD1	2195	29.3829	0.532409	Yes		row_70	C2orf82	10307	-1.93832	-0.36481	No
row_71	TRAK1	2235	28.7259	0.532012	Yes		row_71	RCCD1	10339	-1.9774	-0.366344	No
row_72	PEX11A	2247	28.4241	0.533288	Yes		row_72	MATK	10362	-2.00162	-0.367337	No
row_73	CCDC127	2290	27.7075	0.532639	Yes		row_73	ZNF512B	10409	-2.06135	-0.369753	No
row_74	HERC4	2349	26.2634	0.530923	Yes		row_74	LPL	10526	-2.20066	-0.376324	No
row_75	WNT5A	2358	26.0639	0.532219	Yes		row_75	HSD11B1	10729	-2.50601	-0.387979	No
row_76	NUCB2	2364	25.9671	0.533691	Yes		row_76	C1QL2	10774	-2.56662	-0.390194	No
row_77	SERPINA5	2366	25.9457	0.535403	Yes		row_77	ALDH1L1	10782	-2.57166	-0.390201	No
row_78	ZNF467	2379	25.6568	0.536429	Yes		row_78	ZPLD1	10898	-2.73727	-0.396627	No
row_79	PI4KB	2411	24.9112	0.536255	Yes		row_79	PID1	11035	-2.96353	-0.40427	No
row_80	TMEM50B	2433	24.6421	0.536667	Yes		row_80	GALT	11064	-3.02393	-0.405457	No
row_81	WASL	2475	23.8836	0.535818	Yes		row_81	C21orf91	11140	-3.19111	-0.409423	No
row_82	QSOX1	2477	23.8149	0.537384	Yes		row_82	FAM84B	11166	-3.23108	-0.410399	No
row_83	EGLN2	2479	23.7648	0.538947	Yes		row_83	CGREF1	11403	-3.62966	-0.423903	No
row_84	ITGB5	2530	22.7188	0.537473	Yes		row_84	TSPAN33	11704	-4.17735	-0.441139	No
row_85	EPB41L5	2537	22.5986	0.538654	Yes		row_85	VNN1	11741	-4.26043	-0.442607	No
row_86	KLRC2	2544	22.4535	0.539825	Yes		row_86	NFS1	11776	-4.32255	-0.443945	No
row_87	GMPR	2574	21.8656	0.539563	No		row_87	SLC13A2	12129	-5.24433	-0.464114	No
row_88	ETNK2	2629	20.8492	0.53772	No		row_88	ACTR3B	12269	-5.78974	-0.471484	No
row_89	STX3	2645	20.6404	0.538222	No		row_89	TMEM18	12287	-5.8468	-0.471565	No
row_90	SYTL4	2652	20.4783	0.539258	No		row_90	AGPAT9	12295	-5.87836	-0.471043	No
row_91	MFAP1	2722	19.5	0.536414	No		row_91	XYLB	12320	-5.99192	-0.471519	No
row_92	KTN1	2723	19.4996	0.537746	No		row_92	SPTBN2	12357	-6.14533	-0.472685	No
row_93	FTO	2773	18.7253	0.53606	No		row_93	TNIP3	12410	-6.35552	-0.474773	No
row_94	DUSP10	2872	17.5493	0.531328	No		row_94	FAM71E1	12477	-6.58762	-0.47766	No
row_95	SERPINA1	2881	17.3808	0.532031	No		row_95	CALB2	12528	-6.79914	-0.479558	No
row_96	RP2	2904	17.1764	0.531873	No		row_96	PRMT7	12572	-7.01031	-0.481004	No
row_97	DTWD2	2933	16.8041	0.531327	No		row_97	ZNF280D	12694	-7.56957	-0.487016	No
row_98	LNX2	2969	16.4142	0.53033	No		row_98	CHAF1B	12825	-8.33102	-0.493443	No
row_99	ELMO2	2975	16.346	0.531144	No		row_99	C1QTNF1	12895	-8.67232	-0.496175	No
row_100	ZNF671	2981	16.2612	0.531952	No		row_100	ABCB10	12947	-9.029	-0.497777	No
row_101	ELOVL5	3018	15.8473	0.530856	No		row_101	CHI3L1	13177	-10.6391	-0.509743	No
row_102	RAB11FIP1	3094	14.8352	0.527331	No		row_102	CMPK1	13192	-10.759	-0.50886	No
row_103	TTLL7	3097	14.7933	0.52822	No		row_103	TLR5	13222	-10.9498	-0.508842	No
row_104	TMEM106A	3110	14.6811	0.528497	No		row_104	CDC25A	13225	-10.9821	-0.507207	No
row_105	TRAFD1	3137	14.4019	0.527908	No		row_105	CXCR4	13341	-11.9361	-0.512163	No
row_106	GPR162	3146	14.2677	0.528398	No		row_106	MAD2L1	13453	-12.8648	-0.516733	No
row_107	IKBKB	3155	14.1958	0.528884	No		row_107	PRRX2	13472	-13.071	-0.515719	No
row_108	NTN4	3196	13.8487	0.527409	No		row_108	LYN	13475	-13.1249	-0.513742	No
row_109	GPRIN1	3249	13.3026	0.525171	No		row_109	MINA	13503	-13.3382	-0.513223	No
row_110	CYB5A	3273	13.1081	0.524675	No		row_110	HUWE1	13621	-14.4696	-0.517894	No
row_111	ATP6V1G1	3302	12.8359	0.523857	No		row_111	TTLL4	13638	-14.6853	-0.516503	No
row_112	CTBS	3313	12.7363	0.524122	No		row_112	LARS2	13858	-17.3356	-0.526803	No
row_113	DAXX	3317	12.7242	0.524809	No		row_113	PARN	14072	-20.3891	-0.536257	No
row_114	PPARG	3333	12.561	0.52476	No		row_114	EBI3	14113	-20.9902	-0.535292	No
row_115	SPTBN1	3476	11.2424	0.516934	No		row_115	DNTTIP1	14123	-21.0716	-0.532463	No
row_116	OTUD1	3548	10.6662	0.513366	No		row_116	CC2D2A	14263	-23.3509	-0.537028	Yes
row_117	FLJ22184	3586	10.3739	0.511836	No		row_117	SAA4	14296	-23.8596	-0.535127	Yes
row_118	ID2	3592	10.2992	0.512237	No		row_118	SLC39A8	14303	-23.9688	-0.531656	Yes
row_119	PHEX	3608	10.1694	0.512023	No		row_119	NT5DC2	14383	-25.6136	-0.53228	Yes
row_120	SRI	3653	9.86062	0.510034	No		row_120	CHD1L	14388	-25.6296	-0.528424	Yes
row_121	CPEB2	3656	9.83593	0.510585	No		row_121	MESP1	14446	-26.8816	-0.527532	Yes
row_122	HPGD	3659	9.81756	0.511135	No		row_122	C14orf2	14476	-27.5688	-0.524859	Yes
row_123	CORO6	3660	9.80972	0.511805	No		row_123	GLIPR2	14744	-34.4816	-0.535285	Yes
row_124	CAPG	3704	9.48509	0.509851	No		row_124	RGS10	14859	-37.7451	-0.536059	Yes
row_125	TSPAN13	3716	9.38374	0.509826	No		row_125	FTH1	14889	-38.834	-0.531587	Yes
row_126	S100PBP	3731	9.2472	0.509611	No		row_126	MBP	14917	-39.721	-0.526854	Yes
row_127	SHB	3753	9.08418	0.50896	No		row_127	GRSF1	15053	-44.1546	-0.527857	Yes
row_128	EPN3	3768	8.96496	0.508725	No		row_128	MRPS27	15077	-45.1837	-0.522013	Yes
row_129	PRRT3	3828	8.61775	0.505744	No		row_129	MND1	15082	-45.2907	-0.515017	Yes
row_130	ZNF350	3841	8.55387	0.505602	No		row_130	MMACHC	15272	-54.2885	-0.517625	Yes
row_131	ENPP1	3917	8.09736	0.501616	No		row_131	TOP1MT	15331	-57.3671	-0.511923	Yes
row_132	SNRPN	3918	8.0963	0.502169	No		row_132	MATR3	15407	-62.1481	-0.506472	Yes
row_133	PLEKHF2	3960	7.9215	0.500229	No		row_133	MRPL11	15607	-76.0449	-0.506201	Yes
row_134	ZNF484	3988	7.72651	0.499123	No		row_134	MRPL45	15754	-87.9938	-0.500858	Yes
row_135	FAM174A	4030	7.51797	0.497155	No		row_135	ME2	15818	-96.4044	-0.489219	Yes
row_136	WEE1	4043	7.46231	0.496939	No		row_136	LETMD1	15846	-99.436	-0.474948	Yes
row_137	TMEM53	4064	7.34414	0.49623	No		row_137	SOD2	15923	-112.073	-0.461582	Yes
row_138	SCCPDH	4066	7.33834	0.496671	No		row_138	ATP6V1B2	16038	-131.67	-0.447354	Yes
row_139	MEGF9	4097	7.16313	0.495345	No		row_139	ACP1	16049	-134.574	-0.426455	Yes
row_140	RGS12	4105	7.12718	0.495408	No		row_140	SEMA6A	16151	-156.07	-0.407553	Yes
row_141	MEIS3	4106	7.12167	0.495895	No		row_141	PMPCB	16311	-206.617	-0.384039	Yes
row_142	MAGED2	4178	6.80839	0.492063	No		row_142	DPH5	16330	-215.024	-0.350768	Yes
row_143	APOBEC3G	4197	6.71352	0.491432	No		row_143	LTA4H	16482	-288.93	-0.313629	Yes
row_144	SLC16A5	4199	6.71121	0.49183	No		row_144	EIF2S3	16492	-294.832	-0.267073	Yes
row_145	ZNF823	4203	6.68479	0.492105	No		row_145	AKR1C2	16612	-387.177	-0.212331	Yes
row_146	ARFGEF2	4247	6.47099	0.489945	No		row_146	MRPS24	16772	-653.395	-0.117453	Yes
row_147	NFE2	4250	6.4562	0.490265	No		row_147	ASS1	16816	-784.273	0.0052516	Yes
row_148	KIAA0895	4268	6.40215	0.489674	No
row_149	LCOR	4292	6.30106	0.488712	No
row_150	COQ7	4294	6.29464	0.489082	No
row_151	TP53INP2	4302	6.24526	0.489085	No
row_152	IQCD	4355	6.00843	0.486348	No
row_153	REEP6	4388	5.86784	0.484812	No
row_154	BLVRB	4421	5.72709	0.483267	No
row_155	LYPD6	4453	5.6342	0.481776	No
row_156	RBM18	4456	5.61279	0.482038	No
row_157	YPEL2	4464	5.58483	0.481996	No
row_158	LPIN2	4475	5.5505	0.48177	No
row_159	HES1	4537	5.35001	0.478444	No
row_160	DKFZP586I1420	4543	5.33542	0.478506	No
row_161	MATN3	4547	5.32798	0.478688	No
row_162	FMO5	4582	5.22748	0.476988	No
row_163	KIF16B	4607	5.17656	0.475889	No
row_164	RABL3	4617	5.15246	0.475696	No
row_165	TGM2	4663	5.04279	0.473318	No
row_166	EFHD1	4688	4.93799	0.472203	No
row_167	DNALI1	4702	4.87909	0.471749	No
row_168	ADAMTSL5	4716	4.84411	0.471293	No
row_169	SLC25A14	4717	4.84334	0.471624	No
row_170	C9orf116	4931	4.29393	0.459027	No
row_171	TOM1L2	4947	4.25245	0.45841	No
row_172	ZNF626	4967	4.20048	0.457547	No
row_173	CRIP1	4997	4.14144	0.456075	No
row_174	ARHGAP30	5016	4.11017	0.455266	No
row_175	CDYL2	5035	4.0558	0.454454	No
row_176	WHSC1L1	5036	4.05543	0.454731	No
row_177	ZNF483	5071	3.97874	0.452945	No
row_178	PRKAB1	5108	3.92366	0.451035	No
row_179	LIMK1	5189	3.74248	0.446449	No
row_180	PLAC1	5204	3.71342	0.445855	No
row_181	ANXA10	5211	3.69474	0.445745	No
row_182	B3GNT8	5252	3.60129	0.44357	No
row_183	MAP2K7	5382	3.36207	0.435993	No
row_184	SAMD8	5444	3.2525	0.432523	No
row_185	TP53TG1	5512	3.12962	0.428683	No
row_186	ARSA	5560	3.04371	0.426046	No
row_187	KCNK6	5576	3.01904	0.425345	No
row_188	CAB39L	5582	3.00767	0.425247	No
row_189	CYP4F22	5599	2.97059	0.424482	No
row_190	PPP4R1L	5659	2.87195	0.421108	No
row_191	ASPH	5710	2.768	0.418271	No
row_192	MSX2	5775	2.66591	0.41458	No
row_193	EFHC1	5834	2.59461	0.411247	No
row_194	FSIP1	5942	2.44525	0.404939	No
row_195	SYTL2	6232	2.0313	0.387588	No
row_196	ZDHHC2	6267	1.98906	0.385666	No
row_197	CACNG4	6331	1.90505	0.381984	No
row_198	AGPAT2	6349	1.88364	0.381083	No
row_199	TCP11L2	6362	1.86985	0.380485	No
row_200	PHF12	6489	1.69901	0.372976	No
row_201	SPAG1	6538	1.63355	0.370182	No
row_202	KLF8	6579	1.57942	0.36787	No
row_203	MPP7	6600	1.552	0.366765	No
row_204	SEMA3B	6736	1.40057	0.358691	No
row_205	UPK3A	6744	1.38963	0.358362	No
row_206	ZRSR2	6881	1.24965	0.350217	No
row_207	TRIM62	6938	1.18732	0.346909	No
row_208	FAIM	7006	1.10787	0.34293	No
row_209	PAPLN	7112	0.99724	0.336644	No
row_210	ZNF655	7144	0.965364	0.334834	No
row_211	ZNF254	7171	0.938182	0.333325	No
row_212	TBXAS1	7408	0.679083	0.319089	No
row_213	TRIM58	7418	0.669912	0.31859	No
row_214	SMURF1	7565	0.535535	0.309791	No
row_215	LRRC1	7603	0.49283	0.307585	No
row_216	C11orf63	7614	0.482683	0.307013	No
row_217	ZNF211	7644	0.457169	0.305289	No
row_218	C10orf12	7689	0.424168	0.302655	No
row_219	MGAT4A	7808	0.302064	0.295535	No
row_220	FAM105A	7819	0.287449	0.294949	No
row_221	TSPAN15	7903	0.198547	0.28994	No
row_222	ALB	7908	0.194662	0.289711	No
row_223	ZNF513	8055	0.0516014	0.280879	No
row_224	BCAS4	8078	0.0202408	0.279549	No
row_225	PREX1	8086	0.016386	0.279127	No
row_226	ACPP	8103	0	0.278158	No
row_227	CYP2A7	8155	0	0.275072	No
row_228	INPP5J	8208	0	0.271925	No
row_229	LRRC48	8319	0	0.265268	No
row_230	PHYHD1	8360	0	0.262847	No
row_231	PPEF1	8371	0	0.262242	No
row_232	QPRT	8380	0	0.261758	No
row_233	RASEF	8385	0	0.261516	No
row_234	SYT17	8433	0	0.258671	No
row_235	WFDC1	8450	0	0.257703	No
row_236	ZNF703	8459	0	0.257219	No
row_237	SIAE	8488	-0.032133	0.255527	No
row_238	PCSK4	8593	-0.135614	0.249242	No
row_239	RNF39	8595	-0.137284	0.249191	No
row_240	PARM1	8609	-0.151095	0.248415	No
row_241	CYP4B1	8684	-0.214827	0.243951	No
row_242	AGR3	8700	-0.224888	0.243058	No
row_243	THSD4	8718	-0.237051	0.242046	No
row_244	HIST1H4J	8758	-0.27112	0.239704	No
row_245	TNIK	8825	-0.334638	0.235733	No
row_246	FKBP2	8932	-0.444725	0.229348	No
row_247	SLC39A6	8968	-0.472031	0.227262	No
row_248	ZSCAN18	8990	-0.489571	0.226025	No
row_249	TRIM36	9020	-0.519356	0.224305	No
row_250	HES2	9086	-0.587232	0.220412	No
row_251	PNMA2	9091	-0.593319	0.22021	No
row_252	SLC16A6	9656	-1.19385	0.18616	No
row_253	FGFR1OP	9724	-1.25858	0.182191	No
row_254	MAPT	9738	-1.26957	0.181491	No
row_255	ZDHHC1	9749	-1.28402	0.180974	No
row_256	ACADSB	9818	-1.35586	0.176951	No
row_257	SGMS1	9887	-1.42481	0.172933	No
row_258	TTC28	9892	-1.43167	0.172789	No
row_259	KCNMB4	9922	-1.46892	0.171134	No
row_260	TMPRSS7	9953	-1.50392	0.169421	No
row_261	FGD3	10005	-1.56729	0.166442	No
row_262	TDO2	10081	-1.66607	0.162017	No
row_263	OR2A14	10133	-1.72128	0.159048	No
row_264	PALM	10361	-2.00096	0.145447	No
row_265	C1QTNF6	10365	-2.00729	0.145403	No
row_266	MAPK8	10371	-2.01211	0.145238	No
row_267	ENO2	10464	-2.11386	0.139814	No
row_268	SIGIRR	10480	-2.13765	0.139053	No
row_269	RHOF	10527	-2.20379	0.136419	No
row_270	SMYD3	10597	-2.3007	0.132401	No
row_271	PLA2G16	10613	-2.32494	0.131652	No
row_272	FOXP1	10698	-2.45806	0.126736	No
row_273	SLC41A2	10714	-2.47658	0.125998	No
row_274	AHCYL2	10730	-2.5085	0.125261	No
row_275	SDR16C5	10776	-2.56861	0.122713	No
row_276	OR2W3	10787	-2.57876	0.122284	No
row_277	LPGAT1	10798	-2.59037	0.121856	No
row_278	ADSSL1	10839	-2.64468	0.119616	No
row_279	BTG2	10862	-2.67474	0.118467	No
row_280	C16orf74	10948	-2.82005	0.113516	No
row_281	MYB	10967	-2.84667	0.112621	No
row_282	STX11	11028	-2.95057	0.109192	No
row_283	C9orf89	11029	-2.9539	0.109394	No
row_284	MEIS1	11149	-3.20576	0.102411	No
row_285	DHRS2	11266	-3.3798	0.0956217	No
row_286	RAB20	11301	-3.45056	0.0937998	No
row_287	ABCD3	11315	-3.48158	0.0932509	No
row_288	CAMK1	11364	-3.5662	0.0905896	No
row_289	MOCS1	11427	-3.67499	0.0870886	No
row_290	HKR1	11490	-3.78694	0.0835952	No
row_291	ARID3B	11593	-3.98466	0.0776945	No
row_292	S100A14	11596	-3.99062	0.0778461	No
row_293	FOXA1	11640	-4.05832	0.0755211	No
row_294	WWC3	11701	-4.17275	0.0721751	No
row_295	SLC27A2	11774	-4.32194	0.068113	No
row_296	CSF1R	11879	-4.5789	0.0621319	No
row_297	SORT1	11883	-4.58443	0.0622636	No
row_298	STX1A	11913	-4.63866	0.0608254	No
row_299	ROPN1L	11987	-4.85143	0.056739	No
row_300	RRM2B	11999	-4.90061	0.0564081	No
row_301	PAPSS2	12021	-4.94454	0.055475	No
row_302	DTNBP1	12055	-5.0559	0.0538233	No
row_303	ECE1	12079	-5.1302	0.0527819	No
row_304	FAM102A	12114	-5.20557	0.0510799	No
row_305	SRPX2	12327	-6.01455	0.0386609	No
row_306	RGS14	12367	-6.18982	0.0367236	No
row_307	TMC7	12371	-6.20569	0.0369659	No
row_308	PIGA	12391	-6.30348	0.0362467	No
row_309	TTC39C	12447	-6.4591	0.0333595	No
row_310	C4A	12452	-6.47203	0.0335595	No
row_311	CACNG1	12462	-6.51404	0.0334599	No
row_312	MREG	12544	-6.86338	0.0290268	No
row_313	BCL2	12577	-7.04426	0.0275714	No
row_314	NBEAL2	12656	-7.38506	0.0233555	No
row_315	MARCKSL1	12678	-7.48039	0.0225957	No
row_316	ARSG	12735	-7.7648	0.0197371	No
row_317	ROR2	12775	-8.00909	0.017924	No
row_318	MIPOL1	12807	-8.1951	0.0166078	No
row_319	ENSA	12817	-8.2702	0.0166281	No
row_320	C6orf1	12839	-8.40387	0.0159314	No
row_321	C1orf123	13006	-9.37729	0.00652597	No
row_322	BCKDHB	13046	-9.64692	0.00482479	No
row_323	SRP54	13047	-9.69821	0.00548732	No
row_324	EPB41L4A	13099	-10.0843	0.0030898	No
row_325	TNFAIP8	13125	-10.3142	0.00228146	No
row_326	C8orf4	13134	-10.3433	0.00250391	No
row_327	INPP4B	13255	-11.2256	-0.00399139	No
row_328	TMEM156	13293	-11.5078	-0.00544441	No
row_329	UGDH	13319	-11.7358	-0.00615563	No
row_330	USP3	13354	-12.0538	-0.0073898	No
row_331	ABCA4	13377	-12.2651	-0.00788331	No
row_332	CA5B	13404	-12.5263	-0.00860106	No
row_333	UCN	13470	-13.0539	-0.011643	No
row_334	GTF2IRD1	13474	-13.1091	-0.010929	No
row_335	TFPI	13495	-13.2903	-0.0112314	No
row_336	MAP3K1	13525	-13.5566	-0.0120603	No
row_337	PIGL	13550	-13.808	-0.0125695	No
row_338	GOLM1	13604	-14.3355	-0.0147976	No
row_339	DIXDC1	13647	-14.7399	-0.0163324	No
row_340	DUSP16	13708	-15.4567	-0.0189076	No
row_341	SORD	13711	-15.4885	-0.0179706	No
row_342	PHKA1	13718	-15.5285	-0.0172728	No
row_343	TMEM116	13950	-18.7123	-0.0299742	No
row_344	PPP1R16A	13963	-18.8519	-0.0294125	No
row_345	IBTK	14014	-19.5471	-0.0311031	No
row_346	CXorf40A	14038	-19.8832	-0.0311367	No
row_347	SCMH1	14219	-22.7834	-0.0404735	No
row_348	GRAMD4	14224	-22.8001	-0.039158	No
row_349	PGM3	14229	-22.8849	-0.0378367	No
row_350	CENPP	14230	-22.898	-0.0362725	No
row_351	NUP62CL	14425	-26.3962	-0.0462097	No
row_352	GPRC5C	14435	-26.6473	-0.044934	No
row_353	SOCS2	14480	-27.7167	-0.0457033	No
row_354	SPA17	14511	-28.399	-0.0455788	No
row_355	OBFC1	14644	-31.7798	-0.0513962	No
row_356	SMAP2	14707	-33.5795	-0.0528543	No
row_357	ERMP1	14851	-37.4938	-0.0589471	No
row_358	GK	14878	-38.6295	-0.0578816	No
row_359	EDEM1	15112	-46.107	-0.0688325	No
row_360	MXD1	15118	-46.2376	-0.0659764	No
row_361	PRR13	15288	-55.234	-0.0724307	No
row_362	DCXR	15357	-58.6243	-0.072541	No
row_363	INTS12	15428	-63.223	-0.0724583	No
row_364	PLEKHG3	15429	-63.3604	-0.0681298	No
row_365	PAAF1	15482	-66.589	-0.0667278	No
row_366	NINJ1	15539	-70.9445	-0.0652703	No
row_367	RAB17	15700	-82.7534	-0.0692999	No
row_368	PPP1R11	15727	-85.134	-0.0650575	No
row_369	ARHGEF16	15744	-86.7215	-0.0601015	No
row_370	MRPS10	15771	-90.4543	-0.0554956	No
row_371	SNORA67	15781	-91.7315	-0.0497737	No
row_372	PMP22	15796	-94.1131	-0.0441917	No
row_373	RHOBTB3	15845	-99.4324	-0.0403039	No
row_374	GDF15	15927	-112.755	-0.0375031	No
row_375	DNAJC12	15952	-116.299	-0.0310106	No
row_376	STAMBPL1	16000	-124.934	-0.0253202	No
row_377	PRDX3	16207	-169.683	-0.0261951	No
row_378	CMBL	16323	-213.325	-0.0185815	No
row_379	CXXC5	16384	-243.802	-0.00555744	No
row_380	TOMM34	16718	-541.12	0.0112563	No

## Sheet: Figure_1e
Figure 1e_Mature luminal enhancer signature (n=212)
NAME	PROBE	RANK IN GENE LIST	RANK METRIC SCORE	RUNNING ES	CORE ENRICHMENT
row_0	TFAP2C	9	4.69155	0.0183168	Yes
row_1	EDN2	57	4.19009	0.0323417	Yes
row_2	EMP2	167	3.65401	0.0404979	Yes
row_3	EFHD1	198	3.55866	0.0530034	Yes
row_4	CDH4	208	3.538	0.0666839	Yes
row_5	SLC9A2	234	3.46524	0.0791134	Yes
row_6	NRCAM	243	3.44627	0.0924851	Yes
row_7	EPHA4	268	3.37696	0.10462	Yes
row_8	CDH18	317	3.28313	0.11494	Yes
row_9	IL1R1	324	3.25924	0.12768	Yes
row_10	PTGER4	466	2.95509	0.13111	Yes
row_11	TNS3	546	2.78816	0.137583	Yes
row_12	FBXO32	564	2.7619	0.147665	Yes
row_13	PRKD1	590	2.72973	0.157139	Yes
row_14	UACA	659	2.61849	0.163589	Yes
row_15	MYO5C	664	2.61402	0.173855	Yes
row_16	SDK1	673	2.60432	0.183843	Yes
row_17	KRT7	676	2.59694	0.194161	Yes
row_18	COL5A1	682	2.58385	0.204246	Yes
row_19	FAM46C	703	2.5434	0.21327	Yes
row_20	TDRKH	747	2.48786	0.220693	Yes
row_21	PLXDC2	805	2.39817	0.226917	Yes
row_22	ZNF608	816	2.38291	0.235895	Yes
row_23	STARD13	901	2.26753	0.239977	Yes
row_24	GRAMD3	903	2.26572	0.249023	Yes
row_25	TBX3	910	2.25599	0.257731	Yes
row_26	AGR2	951	2.20876	0.264212	Yes
row_27	CAP2	1004	2.14924	0.269735	Yes
row_28	CHGA	1107	2.03117	0.271788	Yes
row_29	PLOD2	1109	2.02862	0.279881	Yes
row_30	KIAA1324	1168	1.96991	0.284324	Yes
row_31	KLF10	1263	1.88901	0.286285	Yes
row_32	FIGN	1312	1.85004	0.290845	Yes
row_33	SEMA3C	1372	1.80188	0.294553	Yes
row_34	SRGAP1	1380	1.79789	0.301359	Yes
row_35	EML1	1421	1.76351	0.306051	Yes
row_36	SPAG1	1523	1.68628	0.306778	Yes
row_37	ESRRG	1563	1.66334	0.311127	Yes
row_38	C1orf21	1617	1.62749	0.314493	Yes
row_39	SLC38A2	1653	1.60663	0.318853	Yes
row_40	LMX1B	1754	1.5579	0.319124	Yes
row_41	HS6ST1	1778	1.54393	0.323952	Yes
row_42	ITGB1	1826	1.5143	0.327222	Yes
row_43	PLEKHF2	1884	1.48596	0.32978	Yes
row_44	TNRC6A	1925	1.46339	0.333265	Yes
row_45	S100A10	1928	1.46178	0.339021	Yes
row_46	HEG1	1931	1.46153	0.344775	Yes
row_47	TGM2	1947	1.45654	0.34973	Yes
row_48	ELF3	1949	1.45616	0.355523	Yes
row_49	SYTL2	2060	1.40268	0.354571	Yes
row_50	RHOB	2132	1.3699	0.355823	Yes
row_51	KCNV1	2149	1.35987	0.36033	Yes
row_52	S100A11	2197	1.33343	0.362874	Yes
row_53	TBC1D2	2218	1.32347	0.366995	Yes
row_54	FAM174B	2268	1.30188	0.369292	Yes
row_55	ZFP36L1	2294	1.29118	0.372984	Yes
row_56	BCL2L1	2390	1.24739	0.372306	Yes
row_57	PHLDB1	2445	1.22215	0.373983	Yes
row_58	MSX2	2451	1.22067	0.37859	Yes
row_59	ANGPT1	2502	1.20282	0.380429	Yes
row_60	LGALS3	2574	1.1756	0.3809	Yes
row_61	ZFHX3	2662	1.13973	0.380269	Yes
row_62	GNB5	2689	1.12768	0.383244	Yes
row_63	SOX9	2705	1.12365	0.386862	Yes
row_64	GNA13	2720	1.11862	0.390519	Yes
row_65	GATA3	2754	1.10941	0.393001	Yes
row_66	SNX29	2950	1.04588	0.385523	Yes
row_67	INSIG1	2952	1.04518	0.389663	Yes
row_68	NFIB	2998	1.03078	0.391111	Yes
row_69	TNFSF8	3033	1.01641	0.393159	Yes
row_70	MRC2	3100	0.997458	0.393214	Yes
row_71	PLCG1	3128	0.988539	0.39557	Yes
row_72	PXDN	3194	0.969056	0.395571	Yes
row_73	NAV2	3227	0.959385	0.397509	Yes
row_74	KLF6	3321	0.926511	0.395662	Yes
row_75	ZSWIM6	3328	0.925035	0.39902	Yes
row_76	CDH26	3349	0.919089	0.401516	Yes
row_77	CSRP1	3377	0.909845	0.403556	Yes
row_78	CUEDC1	3384	0.908574	0.406848	Yes
row_79	ETS2	3389	0.907573	0.410256	Yes
row_80	PACS1	3550	0.865447	0.404149	No
row_81	MSI2	3583	0.857967	0.405681	No
row_82	EPAS1	3612	0.851004	0.407423	No
row_83	STC2	3662	0.835622	0.407847	No
row_84	HES1	3695	0.828054	0.409258	No
row_85	TES	4095	0.727448	0.388279	No
row_86	TRPS1	4099	0.726742	0.39102	No
row_87	NIPAL2	4118	0.723316	0.392849	No
row_88	MBOAT2	4140	0.716945	0.394473	No
row_89	DNAJB6	4157	0.711881	0.396375	No
row_90	NR2F2	4309	0.677246	0.390051	No
row_91	GNAQ	4356	0.66559	0.389971	No
row_92	TSC22D2	4374	0.661542	0.391611	No
row_93	TANC2	4475	0.637522	0.388183	No
row_94	RXRA	4510	0.628614	0.388673	No
row_95	PRKCA	4524	0.625867	0.390409	No
row_96	TRIB1	4526	0.625659	0.392864	No
row_97	LOC145820	4532	0.624618	0.395075	No
row_98	ZNF281	4784	0.572807	0.382341	No
row_99	LOC400456	4802	0.568903	0.383609	No
row_100	CREBBP	4888	0.551018	0.380732	No
row_101	YWHAZ	4915	0.545972	0.381368	No
row_102	SIPA1L3	5054	0.522032	0.3752	No
row_103	CAST	5063	0.519811	0.37681	No
row_104	ATP1A1	5108	0.511888	0.376231	No
row_105	HELZ	5133	0.509028	0.376839	No
row_106	YPEL2	5148	0.50683	0.378038	No
row_107	LPP	5231	0.491239	0.3751	No
row_108	B3GNT6	5393	0.459374	0.367301	No
row_109	RAPGEF1	5403	0.456805	0.368598	No
row_110	TCF7L1	5489	0.441691	0.365281	No
row_111	DPY19L1	5500	0.440162	0.366451	No
row_112	ZNF217	5592	0.424192	0.362705	No
row_113	ZFP64	5818	0.383026	0.350765	No
row_114	TLE1	5845	0.377632	0.350726	No
row_115	RGS6	5886	0.371039	0.349821	No
row_116	VGLL4	5922	0.365196	0.349192	No
row_117	SDC4	6041	0.346509	0.343516	No
row_118	PHACTR3	6063	0.342183	0.343633	No
row_119	GNA12	6107	0.332172	0.342392	No
row_120	RIN2	6134	0.326103	0.342145	No
row_121	TMOD3	6195	0.316518	0.339823	No
row_122	JARID2	6217	0.313321	0.339824	No
row_123	TANK	6524	0.261773	0.322545	No
row_124	SYPL1	6941	0.19352	0.298402	No
row_125	NRIP1	6943	0.193048	0.299118	No
row_126	ATP5E	7007	0.181276	0.296073	No
row_127	PTP4A2	7314	0.130523	0.278266	No
row_128	CAPN2	7388	0.116454	0.274361	No
row_129	TNRC18	7405	0.112975	0.273857	No
row_130	COX6C	7422	0.108929	0.273336	No
row_131	LOC440704	7429	0.107692	0.27341	No
row_132	PYGB	7603	0.0816467	0.263374	No
row_133	PARD3	7604	0.0816311	0.263702	No
row_134	BTBD9	7723	0.0621449	0.256883	No
row_135	DERL1	7817	0.0468592	0.2515	No
row_136	PHF3	7828	0.0451201	0.251083	No
row_137	AZIN1	7858	0.0386192	0.249501	No
row_138	KCMF1	7937	0.0267316	0.244935	No
row_139	SPATS2L	7977	0.0222357	0.242688	No
row_140	GLDN	8193	0	0.229809	No
row_141	IL16	8206	0	0.22909	No
row_142	RPRM	8398	0	0.217648	No
row_143	TMEM65	8444	0	0.214952	No
row_144	ZNF703	8459	0	0.214114	No
row_145	ZDHHC20	8679	-0.0342851	0.201132	No
row_146	LAMB1	8763	-0.0513786	0.196366	No
row_147	KLF13	8826	-0.0596875	0.192892	No
row_148	THSD4	8863	-0.0645395	0.190995	No
row_149	AP2S1	8977	-0.0812566	0.184552	No
row_150	TMEM64	9102	-0.0999994	0.177526	No
row_151	PIP4K2A	9366	-0.141837	0.162341	No
row_152	PDE4D	9371	-0.142268	0.162673	No
row_153	SMAD3	9555	-0.171722	0.152401	No
row_154	CHD6	9570	-0.173275	0.152258	No
row_155	EYS	9873	-0.222178	0.13506	No
row_156	EVL	10048	-0.25144	0.125647	No
row_157	PFKP	10089	-0.257933	0.124287	No
row_158	WWP1	10742	-0.367313	0.0867053	No
row_159	KLC2	10773	-0.371908	0.0864029	No
row_160	UBE2E2	11052	-0.425129	0.0714578	No
row_161	PARN	11063	-0.426708	0.0725738	No
row_162	CD180	11218	-0.453036	0.0651692	No
row_163	RPRD2	11394	-0.482853	0.0566264	No
row_164	EBAG9	11437	-0.490709	0.0560826	No
row_165	MAPKAP1	11470	-0.496539	0.0561612	No
row_166	ZMYND11	11542	-0.510391	0.0539593	No
row_167	GREB1	11612	-0.523737	0.0519308	No
row_168	SOCS2	11686	-0.536661	0.0497146	No
row_169	GNA14	11715	-0.540081	0.0502079	No
row_170	NACAP1	11735	-0.543395	0.0512537	No
row_171	FOXP1	11794	-0.556148	0.0500144	No
row_172	ZAK	11890	-0.575515	0.0466364	No
row_173	NBN	11998	-0.594875	0.0426174	No
row_174	SLC16A7	12119	-0.618248	0.0379136	No
row_175	KLF4	12221	-0.638701	0.0344302	No
row_176	MRPS30	12288	-0.653902	0.0331045	No
row_177	WWOX	12311	-0.657508	0.0344292	No
row_178	METTL4	12460	-0.692001	0.0283445	No
row_179	ANKRD11	12492	-0.700294	0.029302	No
row_180	FAM84B	12556	-0.713533	0.0283957	No
row_181	FAM102A	12858	-0.786212	0.0135241	No
row_182	PRKCE	13006	-0.819011	0.00800967	No
row_183	SLC38A1	13333	-0.905771	-0.00787907	No
row_184	ANKRD46	13721	-1.01306	-0.0269908	No
row_185	CD55	13737	-1.01741	-0.0238003	No
row_186	CYB561	13742	-1.01815	-0.0199479	No
row_187	SDC2	13770	-1.02807	-0.0174334	No
row_188	TATDN1	13776	-1.03038	-0.0135917	No
row_189	KRT8	13842	-1.04941	-0.0132679	No
row_190	NDUFB9	14306	-1.20131	-0.0361758	No
row_191	PLA2G4A	14318	-1.20778	-0.0319806	No
row_192	PSMG1	14363	-1.22635	-0.0296876	No
row_193	IRF5	14379	-1.23217	-0.0256339	No
row_194	OTUD7B	14921	-1.46361	-0.0521603	No
row_195	MAP3K1	15041	-1.52587	-0.0531563	No
row_196	PITPNC1	15053	-1.53219	-0.0476572	No
row_197	SLC1A3	15122	-1.57149	-0.0454148	No
row_198	GOLM1	15187	-1.60868	-0.0427833	No
row_199	CA2	15202	-1.61836	-0.0371175	No
row_200	ARSG	15323	-1.69863	-0.0374792	No
row_201	KLF7	15478	-1.79682	-0.039483	No
row_202	SLC27A2	15751	-1.97844	-0.0478256	No
row_203	SLC25A19	15885	-2.1077	-0.047322	No
row_204	RHOBTB3	16044	-2.25544	-0.0477221	No
row_205	INPP5D	16353	-2.68258	-0.0553914	No
row_206	WWC1	16561	-3.07844	-0.0554192	No
row_207	CACNG1	16618	-3.20377	-0.0458975	No
row_208	FOXA1	16634	-3.24966	-0.0337353	No
row_209	FAM110B	16805	-3.70289	-0.0290369	No
row_210	CXCR4	16879	-4.28244	-0.0161984	No
row_211	KIF26A	16886	-4.38796	0.0010779	No

## Sheet: Figure_2j
Figure 2j_Core ESCs (n=298)
NAME	PROBE	RANK IN GENE LIST	RANK METRIC SCORE	RUNNING ES	CORE ENRICHMENT
row_0	ZNF22	23	4314911842346190	0.015814448	Yes
row_1	CDC6	168	3481076717376700	0.021019112	Yes
row_2	EIF4EBP1	298	3.18328e+16	0.025939992	Yes
row_3	CDCA7	520	27249755859375	0.02349421	Yes
row_4	PUS1	666	2495126962661740	0.024708625	Yes
row_5	PRMT3	694	2461699962615960	0.032895237	Yes
row_6	IARS	769	2.36434e+16	0.03786363	Yes
row_7	GSPT2	977	2.15034e+16	0.03397036	Yes
row_8	HSPA9	982	2139535665512080	0.042257767	Yes
row_9	WDR77	1022	2.10075e+16	0.048283048	Yes
row_10	DARS2	1064	2.06019e+16	0.05402619	Yes
row_11	MTHFD2	1081	2045677661895750	0.06121689	Yes
row_12	NLN	1149	1.98234e+16	0.06508415	Yes
row_13	GNL3	1167	1.9653e+16	0.071894236	Yes
row_14	RCC1	1262	1.90059e+16	0.073809795	Yes
row_15	TCOF1	1303	1.87681e+16	0.07888221	Yes
row_16	EIF2S2	1329	1.85801e+16	0.084782906	Yes
row_17	ORC1L	1359	1.83685e+16	0.09035843	Yes
row_18	RPP40	1378	1824527382850640	0.09654719	Yes
row_19	FBL	1393	1.81583e+16	0.10294212	Yes
row_20	PRIM1	1401	1.81013e+16	0.10973588	Yes
row_21	RUVBL1	1457	1.77842e+16	0.113512866	Yes
row_22	PRMT1	1591	1692521572113030	0.11225065	Yes
row_23	FAM60A	1602	1.68141e+16	0.11835068	Yes
row_24	NTHL1	1652	1645135521888730	0.12195769	Yes
row_25	MRPL4	1707	1614188551902770	0.12514026	Yes
row_26	GART	1708	1.61347e+16	0.13157162	Yes
row_27	FARSA	1783	1.57064e+16	0.13337632	Yes
row_28	POLR3K	1785	1.57008e+16	0.13957448	Yes
row_29	SIP1	1814	1.55548e+16	0.14408867	Yes
row_30	DDX18	1873	1.51984e+16	0.14665431	Yes
row_31	TGIF2	1878	1.51457e+16	0.15245058	Yes
row_32	MRPL12	1894	1507852554321280	0.1575577	Yes
row_33	POLD1	1914	1495696783065790	0.16237551	Yes
row_34	DLAT	1942	1.48532e+16	0.16667023	Yes
row_35	MRTO4	2001	1.45542e+16	0.16897906	Yes
row_36	RFC3	2056	1425946831703180	0.1714113	Yes
row_37	ADSL	2072	1.42085e+16	0.17617163	Yes
row_38	APEX1	2126	1.39955e+16	0.17855884	Yes
row_39	CDK4	2166	1.37982e+16	0.18171045	Yes
row_40	SNX5	2171	1.37812e+16	0.18696281	Yes
row_41	EXOSC7	2211	1.35837e+16	0.19002892	Yes
row_42	TIMM44	2217	1.35678e+16	0.195136	Yes
row_43	PA2G4	2223	1355394959449760	0.20023759	Yes
row_44	PSMB6	2230	1.35114e+16	0.205262	Yes
row_45	STOML2	2269	1.33063e+16	0.20827775	Yes
row_46	SARS	2337	1.30059e+16	0.20942752	Yes
row_47	TMEFF1	2368	1.28877e+16	0.21275812	Yes
row_48	CDC7	2369	1.28861e+16	0.21789455	Yes
row_49	CTSC	2387	1.28324e+16	0.22198594	Yes
row_50	MRPS18B	2422	1.27116e+16	0.22500552	Yes
row_51	COQ3	2477	1.24827e+16	0.22672954	Yes
row_52	NIP7	2527	1.2314e+16	0.22868738	Yes
row_53	FAM136A	2559	1.22049e+16	0.23168562	Yes
row_54	GARS	2567	1.21683e+16	0.23611446	Yes
row_55	MCM2	2618	1.19471e+16	0.23786584	Yes
row_56	PDCD2	2697	1.17014e+16	0.23783326	Yes
row_57	AURKB	2722	1.16107e+16	0.24101616	Yes
row_58	COX4NB	2823	1.12558e+16	0.23948121	Yes
row_59	DAP3	2888	1.10828e+16	0.24004506	Yes
row_60	SNRPA1	2981	1075731873512260	0.23879313	Yes
row_61	RUVBL2	3150	1.02203e+16	0.23275079	Yes
row_62	VRK1	3175	1.01542e+16	0.2353531	Yes
row_63	MRPS17	3189	1012039303779600	0.23860432	Yes
row_64	SNRPA	3215	1.0049e+16	0.2411045	Yes
row_65	EIF4A1	3233	0.9995688796043396	0.24406515	Yes
row_66	UBE2G1	3245	0.9960983395576477	0.24737327	Yes
row_67	RPL22	3265	0.9891985058784485	0.25017214	Yes
row_68	LSM2	3267	0.9881006479263306	0.25405055	Yes
row_69	EBNA1BP2	3317	0.9724841117858887	0.25497633	Yes
row_70	PHB	3319	0.9717787504196167	0.2587897	Yes
row_71	THOC3	3335	0.9666739106178284	0.26173964	Yes
row_72	LYPLA1	3348	0.9628584980964661	0.26485506	Yes
row_73	GNPDA1	3398	0.9518280029296875	0.2656985	Yes
row_74	NCL	3399	0.9513193964958191	0.2694905	Yes
row_75	CSE1L	3453	0.935723066329956	0.27002892	Yes
row_76	CKS1B	3478	0.930769681930542	0.2722938	Yes
row_77	RNPS1	3493	0.9267652034759521	0.2751449	Yes
row_78	GEMIN6	3519	0.9196408987045288	0.27730525	Yes
row_79	LSM4	3522	0.9190092086791992	0.28084803	Yes
row_80	PHF5A	3607	0.8959147334098816	0.27936107	Yes
row_81	RCC2	3614	0.8936682939529419	0.282562	Yes
row_82	AK3L1	3761	0.8542901277542114	0.27717572	Yes
row_83	MKI67IP	3764	0.8538352251052856	0.28045872	Yes
row_84	EIF4B	3794	0.8479189276695251	0.2820923	Yes
row_85	RCN2	3808	0.8445903658866882	0.28467607	Yes
row_86	SET	3825	0.8395190238952637	0.28705898	Yes
row_87	CYCS	3867	0.8288587927818298	0.287894	Yes
row_88	SNRPD1	3870	0.8281662464141846	0.2910747	Yes
row_89	MID1IP1	3876	0.8257895708084106	0.29406524	Yes
row_90	NME4	3938	0.8109420537948608	0.29362452	Yes
row_91	MCM5	3956	0.8071250915527344	0.2958181	Yes
row_92	EIF2S3	3975	0.8034480810165405	0.2979368	Yes
row_93	PARP1	4037	0.7881789207458496	0.29740536	Yes
row_94	SDHD	4071	0.7804015278816223	0.29852894	Yes
row_95	NDUFB8	4098	0.7745180130004883	0.30005062	Yes
row_96	BAX	4180	0.7542676329612732	0.2981797	No
row_97	PRPS1	4204	0.7490372657775879	0.29978043	No
row_98	MCM3	4283	0.7283016443252563	0.29798666	No
row_99	HNRNPA1	4411	0.7007014155387878	0.29313228	No
row_100	CLPP	4493	0.681003212928772	0.29096934	No
row_101	GJA1	4496	0.6805673241615295	0.29356167	No
row_102	MRPL11	4600	0.6564993858337402	0.2899763	No
row_103	MRPS30	4616	0.6539015769958496	0.29167953	No
row_104	PPM1G	4671	0.641785740852356	0.2909861	No
row_105	C11orf48	4691	0.6370779275894165	0.2923814	No
row_106	ERP29	4701	0.6352128982543945	0.29437146	No
row_107	MRPL37	4713	0.6335387825965881	0.2962344	No
row_108	PSMB5	4793	0.6176950931549072	0.2939395	No
row_109	MRPL15	4838	0.6088364720344543	0.29371688	No
row_110	MRPS2	4882	0.5999327301979065	0.29351896	No
row_111	NDUFB7	4895	0.5976951122283936	0.2951788	No
row_112	NT5DC2	4902	0.5953174233436584	0.2971905	No
row_113	PDIA4	5008	0.5763031244277954	0.293165	No
row_114	ETFA	5025	0.5721767544746399	0.29448226	No
row_115	NDUFAB1	5043	0.5685950517654419	0.29572505	No
row_116	PSME3	5052	0.5671539902687073	0.29750404	No
row_117	LSM5	5087	0.5599356293678284	0.29768863	No
row_118	PDHA1	5177	0.5417889952659607	0.29448903	No
row_119	NDUFB10	5186	0.540440022945404	0.29616153	No
row_120	NME2	5200	0.538506805896759	0.29752523	No
row_121	RPL10A	5211	0.5375490784645081	0.29906577	No
row_122	RPS5	5265	0.5275693535804749	0.29797724	No
row_123	ABCB7	5269	0.5263831615447998	0.29989478	No
row_124	POP7	5578	0.4720744788646698	0.2832301	No
row_125	MCM7	5646	0.4608958661556244	0.2810328	No
row_126	CCT5	5672	0.45538264513015747	0.2813426	No
row_127	ATP5O	5707	0.4497252404689789	0.28108788	No
row_128	NDUFS2	5717	0.4480420649051666	0.28233185	No
row_129	HSPE1	5774	0.43790870904922485	0.2807053	No
row_130	WDHD1	5821	0.4295590817928314	0.27964762	No
row_131	CCND1	5878	0.41890284419059753	0.2779453	No
row_132	PRIM2	5924	0.40969276428222656	0.27686867	No
row_133	GLDC	5935	0.40678319334983826	0.27788797	No
row_134	BLM	5979	0.40012580156326294	0.27689362	No
row_135	TRIP13	5985	0.3995506763458252	0.27818516	No
row_136	RPSA	6019	0.39415451884269714	0.27776915	No
row_137	MRPL16	6025	0.3927389085292816	0.27903354	No
row_138	NUP107	6118	0.37496063113212585	0.27498832	No
row_139	E2F3	6134	0.3715379536151886	0.27556607	No
row_140	HADH	6143	0.37079766392707825	0.27656236	No
row_141	MCM4	6166	0.36696138978004456	0.27670032	No
row_142	STIP1	6298	0.3397679030895233	0.27016643	No
row_143	EEF2	6334	0.3347904682159424	0.26939335	No
row_144	NDUFA9	6400	0.32236218452453613	0.26676428	No
row_145	RPS3	6447	0.3156357407569885	0.26525253	No
row_146	NIPSNAP1	6453	0.3146122694015503	0.2662055	No
row_147	IPO9	6469	0.3109521269798279	0.26654172	No
row_148	DEK	6485	0.3083733320236206	0.2668677	No
row_149	EXO1	6494	0.3068057894706726	0.2676089	No
row_150	WDR57	6599	0.29257532954216003	0.26251268	No
row_151	PABPC1	6618	0.28931936621665955	0.26258206	No
row_152	NONO	6638	0.2861821949481964	0.2625787	No
row_153	UGDH	6655	0.2833767533302307	0.26274478	No
row_154	DNMT1	6708	0.2756979763507843	0.26071253	No
row_155	C2orf47	6750	0.2678070068359375	0.25931117	No
row_156	NUDCD2	6784	0.26226747035980225	0.25836948	No
row_157	RPL13	6811	0.2588725984096527	0.25783575	No
row_158	MAD2L1	6851	0.25222617387771606	0.2564927	No
row_159	HSPA14	6943	0.23574987053871155	0.2519528	No
row_160	CHAF1A	6959	0.23322252929210663	0.2519792	No
row_161	HNRPK	6972	0.23215097188949585	0.25218198	No
row_162	BANF1	7043	0.2201952189207077	0.24884461	No
row_163	BUB3	7058	0.21710161864757538	0.24886696	No
row_164	ENO1	7135	0.20386335253715515	0.24510318	No
row_165	SLC25A5	7252	0.1860244870185852	0.23885968	No
row_166	NAP1L1	7311	0.17625673115253448	0.23606974	No
row_167	UQCR	7355	0.17105409502983093	0.2341623	No
row_168	PSMD14	7400	0.16299723088741302	0.23216254	No
row_169	PSMA5	7436	0.15886564552783966	0.23068823	No
row_170	TERF1	7500	0.14815829694271088	0.22748521	No
row_171	NCBP2	7632	0.12593773007392883	0.22009897	No
row_172	GLO1	7636	0.1248386800289154	0.22041593	No
row_173	UQCRH	7766	0.10509245097637177	0.21306702	No
row_174	MRPS28	7783	0.10294879972934723	0.21251394	No
row_175	SEPHS2	7849	0.09355263411998749	0.20897283	No
row_176	SSB	7855	0.09253308176994324	0.20904058	No
row_177	ECHS1	7862	0.09210146963596344	0.20904641	No
row_178	CCND2	7873	0.09085658192634583	0.20880641	No
row_179	BTF3	7896	0.08788798004388809	0.207832	No
row_180	CCNC	7917	0.08345773816108704	0.20696035	No
row_181	CDC34	7987	0.07312606275081635	0.20309696	No
row_182	RRM1	8044	0.06416670978069305	0.19998066	No
row_183	TEAD2	8096	0.05736827477812767	0.19713834	No
row_184	TIMM8A	8183	0.04201357439160347	0.19212727	No
row_185	RPA2	8216	0.036158107221126556	0.1903445	No
row_186	RPS16	8220	0.034962087869644165	0.1903032	No
row_187	RPS12	8254	0.029708463698625565	0.18843451	No
row_188	RPS8	8266	0.027772460132837296	0.18788284	No
row_189	GMNN	8317	0.019452014937996864	0.1849496	No
row_190	WBP11	8345	0.01605958677828312	0.1833878	No
row_191	MTF2	8353	0.015048104338347912	0.18302627	No
row_192	COX5B	8366	0.013805316761136055	0.18235871	No
row_193	POLR2F	8373	0.012817664071917534	0.18204851	No
row_194	MRPL13	8833	-0.005175559315830469	0.1544302	No
row_195	RPL27A	8883	-0.014374044723808765	0.15153693	No
row_196	RPS27	9042	-0.03826383128762245	0.14217539	No
row_197	RPS19	9082	-0.04604906588792801	0.14001054	No
row_198	PSMA7	9094	-0.04763329401612282	0.13953803	No
row_199	ELOVL6	9139	-0.05602873116731644	0.13711189	No
row_200	CDCA5	9147	-0.05751979723572731	0.13691965	No
row_201	ITGB4BP	9201	-0.06569795310497284	0.1339901	No
row_202	YY1	9212	-0.06761875748634338	0.13365747	No
row_203	ALDH7A1	9237	-0.07023100554943085	0.13249224	No
row_204	DTL	9332	-0.08658280223608017	0.1271771	No
row_205	G3BP1	9432	-0.10111655294895172	0.121618815	No
row_206	VBP1	9437	-0.10175850242376328	0.12178356	No
row_207	UTP18	9550	-0.12228171527385712	0.11552684	No
row_208	DHX9	9552	-0.12262896448373795	0.11595543	No
row_209	RAD23B	9557	-0.12323102355003357	0.11620577	No
row_210	WEE1	9579	-0.12832815945148468	0.11545277	No
row_211	PHC1	9588	-0.129667729139328	0.1154879	No
row_212	CHEK1	9698	-0.14849145710468292	0.10951629	No
row_213	MRPS36	9884	-0.1789192408323288	0.09908959	No
row_214	DBF4	10250	-0.24309810996055603	0.07807991	No
row_215	LSM10	10407	-0.2669880986213684	0.0697505	No
row_216	TIMM8B	10512	-0.28538936376571655	0.06462566	No
row_217	CDKN3	10555	-0.2932337820529938	0.06326544	No
row_218	RPA3	10580	-0.2965407371520996	0.063002296	No
row_219	AURKA	10609	-0.3002804219722748	0.06251319	No
row_220	ATP5J	10611	-0.3003332316875458	0.06365012	No
row_221	XPO1	10808	-0.33346158266067505	0.05317705	No
row_222	NDUFA11	10851	-0.3437903821468353	0.05201836	No
row_223	KIF22	10949	-0.3595200777053833	0.04761051	No
row_224	TCF19	11023	-0.3715415298938751	0.044695754	No
row_225	POLE2	11065	-0.3788151144981384	0.043736886	No
row_226	TTK	11257	-0.41531261801719666	0.033891164	No
row_227	FH	11272	-0.4169654846191406	0.034710187	No
row_228	RPS23	11276	-0.4177282452583313	0.036194623	No
row_229	DPP3	11375	-0.43625766038894653	0.032032438	No
row_230	TCF7L1	11415	-0.4416911005973816	0.031444628	No
row_231	PCNA	11527	-0.4626021683216095	0.026604649	No
row_232	HMGB2	11572	-0.4716116786003113	0.025835026	No
row_233	MYBL2	11589	-0.4745534658432007	0.026763165	No
row_234	MSH2	11617	-0.48098742961883545	0.02705458	No
row_235	U2AF1	11640	-0.48466476798057556	0.02766173	No
row_236	CTNNA1	11986	-0.5455619096755981	0.009061989	No
row_237	PRDX1	12006	-0.549578845500946	0.010108536	No
row_238	KPNA6	12085	-0.5657987594604492	0.007667017	No
row_239	CDCA8	12275	-0.602828323841095	-0.0013108283	No
row_240	SS18	12496	-0.6547926068305969	-0.011948225	No
row_241	CDC20	12529	-0.6613590121269226	-0.0112389205	No
row_242	TOP2A	12591	-0.6760162115097046	-0.012217443	No
row_243	TGIF1	12651	-0.6902704238891602	-0.013018717	No
row_244	HN1	12658	-0.6920315623283386	-0.010621546	No
row_245	AMOTL2	12659	-0.6922582387924194	-0.007862178	No
row_246	TRIP6	12814	-0.7287060022354126	-0.014230725	No
row_247	NCAPD2	12815	-0.7291538119316101	-0.01132429	No
row_248	HDAC1	12861	-0.7417106032371521	-0.011077504	No
row_249	CDC2	12865	-0.7422351837158203	-0.008299571	No
row_250	SLC2A1	12875	-0.7450960874557495	-0.00587153	No
row_251	SDHC	12918	-0.753523051738739	-0.005397012	No
row_252	PDPN	12938	-0.7588058710098267	-0.003516478	No
row_253	GTSE1	12954	-0.762332022190094	-0.0013810263	No
row_254	CCNB2	13032	-0.7825059294700623	-0.0028985264	No
row_255	PLK4	13070	-0.794064998626709	-0.0019613283	No
row_256	RAB34	13095	-0.8004103302955627	-2160.35	No
row_257	BUB1B	13108	-0.8041618466377258	0.0022667982	No
row_258	RACGAP1	13144	-0.8124095797538757	0.0033975493	No
row_259	SMC4	13217	-0.8289784789085388	0.0023663687	No
row_260	PLK1	13263	-0.8435155749320984	0.0030189538	No
row_261	PPP4C	13271	-0.8449614644050598	0.005965494	No
row_262	HELLS	13273	-0.8452314138412476	0.009274404	No
row_263	SQLE	13302	-0.8535231947898865	0.010990544	No
row_264	CKS2	13364	-0.8674429655075073	0.010775056	No
row_265	XRCC5	13561	-0.9218089580535889	0.0026471706	No
row_266	KIF11	13564	-0.9221574664115906	0.0062024947	No
row_267	HAT1	13665	-0.9559813141822815	0.003991517	No
row_268	KIF23	13696	-0.9658010005950928	0.00603477	No
row_269	SERPINH1	13785	-0.9914196133613586	0.004687637	No
row_270	CDKN1C	13950	-1.04481e+16	-0.0010230726	No
row_271	NEK2	14035	-1.07599e+16	-0.0017922585	No
row_272	SPAG5	14037	-1.07625e+16	0.002437515	No
row_273	ADH5	14133	-1.10534e+16	0.0011229463	No
row_274	YAP1	14160	-1.11229e+16	0.003990963	No
row_275	KIF4A	14339	-1.17776e+16	-0.00203282	No
row_276	ALDOC	14499	-1241607666015620	-0.006657999	No
row_277	CKAP2	14614	-1.29334e+16	-0.00836726	No
row_278	TIMM13	14679	-1.32075e+16	-0.006956477	No
row_279	SMC2	14698	-1.32806e+16	-0.0027466696	No
row_280	NDC80	14705	-1.33213e+16	0.0022019784	No
row_281	CCNA2	14961	-1.45839e+16	-0.0073397863	No
row_282	CCNF	15008	-1.47905e+16	-0.0042141546	No
row_283	BIRC5	15129	-1.54652e+16	-0.0052755335	No
row_284	CRABP2	15193	-1577162265777580	-0.0027824845	No
row_285	BUB1	15195	-1.57785e+16	0.0034466805	No
row_286	NUSAP1	15329	-1.6537e+16	0.002029715	No
row_287	FDPS	15412	-1.70648e+16	0.003894121	No
row_288	KPNA2	15445	-1.73199e+16	0.0088709835	No
row_289	KIF20A	15481	-176101815700531	0.013782925	No
row_290	MAPK13	15610	-186435067653656	0.013506707	No
row_291	LMNB1	15678	-1.91835e+16	0.017118888	No
row_292	RRM2	15713	-1.94754e+16	0.02283453	No
row_293	CDCA3	15873	-2.11921e+16	0.021707496	No
row_294	CSRP2	16023	-229229998588562	0.021872573	No
row_295	MYC	16115	-2.42382e+16	0.026054408	No
row_296	ERCC6L	16118	-2427499294281000	0.035610083	No
row_297	TP53	16426	-2.92493e+16	0.02878278	No

## Sheet: Figure_5f
Figure 5f_MaSCs expressed (n=1006)							Figure 5f_MaSCs repressed (n=1005)
NAME	PROBE	RANK IN GENE LIST	RANK METRIC SCORE	RUNNING ES	CORE ENRICHMENT		NAME	PROBE	RANK IN GENE LIST	RANK METRIC SCORE	RUNNING ES	CORE ENRICHMENT
row_0	RPS15	64	422.56	0.0254639	Yes		row_0	COX5B	26	753.593	0.0348432	No
row_1	THBS1	81	370.584	0.0503197	Yes		row_1	S100A6	52	481.841	0.0565949	No
row_2	GNG11	102	322.628	0.0715771	Yes		row_2	MGP	144	250.205	0.0629831	No
row_3	LSM7	163	229.012	0.0837854	Yes		row_3	COX6B1	155	235.763	0.0737665	No
row_4	ACTA2	201	189.804	0.0947041	Yes		row_4	WBP2	177	208.431	0.0825351	No
row_5	DNMT1	212	182.059	0.106781	Yes		row_5	CALM2	179	207.335	0.0925085	No
row_6	ZMAT3	225	170.442	0.11792	Yes		row_6	ATP5H	191	196.886	0.101347	No
row_7	TOMM40	228	169.997	0.129658	Yes		row_7	PRC1	197	191.548	0.110305	No
row_8	SHFM1	260	153.324	0.138409	Yes		row_8	CIB1	200	190.559	0.119403	No
row_9	TPM2	274	145.601	0.147752	Yes		row_9	RPA3	213	181.766	0.127447	No
row_10	LMNB2	283	142.196	0.157172	Yes		row_10	ANXA2	231	167.316	0.134477	No
row_11	PTTG1	287	139.788	0.166739	Yes		row_11	EMP1	243	159.345	0.141498	No
row_12	ARHGEF2	297	135.251	0.175612	Yes		row_12	CTSB	263	152.112	0.147667	No
row_13	HSPE1	323	124.165	0.182705	Yes		row_13	FAM3A	342	119.117	0.148527	No
row_14	TOMM5	331	123.16	0.190859	Yes		row_14	PSMB10	344	118.534	0.154202	No
row_15	CAV1	335	121.64	0.19916	Yes		row_15	MDH2	375	108.344	0.157559	No
row_16	ROCK2	336	121.339	0.207627	Yes		row_16	FKTN	395	103.701	0.161384	No
row_17	NOP56	370	109.52	0.213195	Yes		row_17	TECR	398	102.761	0.166233	No
row_18	LEF1	399	102.4	0.21858	Yes		row_18	CCDC109B	465	86.3731	0.166263	No
row_19	MCOLN2	411	99.4197	0.224826	Yes		row_19	CDKN3	471	85.85	0.170104	No
row_20	ACTN4	428	95.7359	0.230501	Yes		row_20	CAPNS1	479	83.7113	0.173716	No
row_21	ARPC2	446	90.5653	0.235752	Yes		row_21	CD163L1	489	81.7623	0.177108	No
row_22	TACC1	488	81.7656	0.23888	Yes		row_22	GNS	491	81.6379	0.180997	No
row_23	TCEB2	505	78.0915	0.243323	Yes		row_23	MRPS21	508	77.8359	0.183758	No
row_24	CCDC86	538	73.927	0.24647	Yes		row_24	PRR13	512	77.3027	0.187311	No
row_25	ZNF14	548	71.6026	0.250901	Yes		row_25	SGSM2	529	74.6873	0.18992	No
row_26	IRX2	563	69.6279	0.254879	Yes		row_26	PACSIN2	530	74.6814	0.193535	No
row_27	IGFBP1	590	65.7415	0.257832	Yes		row_27	NUCB1	542	72.646	0.19636	No
row_28	PTTG3P	605	64.213	0.261432	Yes		row_28	SLC9A3R1	561	69.9656	0.198615	No
row_29	GSTO1	614	63.568	0.265366	Yes		row_29	TFB1M	564	69.2934	0.201843	No
row_30	IGFBP3	626	62.2278	0.269016	Yes		row_30	GINS2	583	66.4422	0.203927	No
row_31	CSRP1	646	60.6952	0.272057	Yes		row_31	PAFAH1B3	631	61.9496	0.20397	No
row_32	CHST7	663	58.9401	0.275164	Yes		row_32	GTF2H5	632	61.7962	0.206961	No
row_33	HOXC8	665	58.7404	0.2792	Yes		row_33	TRAPPC1	654	59.7141	0.208531	No
row_34	TCEB1	675	57.5396	0.28265	Yes		row_34	DCTN2	679	57.1961	0.20979	No
row_35	RPS24	681	56.9072	0.286307	Yes		row_35	TMEM158	692	55.952	0.211744	No
row_36	SLC9A1	698	55.2405	0.289156	Yes		row_36	CARHSP1	722	53.4474	0.212507	No
row_37	POLR2A	702	55.045	0.292808	Yes		row_37	COPS7A	742	51.3202	0.213796	No
row_38	RPL41	720	53.7583	0.295491	Yes		row_38	NUDT1	748	51.0134	0.215951	No
row_39	TUBB6	809	47.38	0.293262	Yes		row_39	CLUAP1	765	49.537	0.217343	No
row_40	ENY2	813	47.2117	0.296368	Yes		row_40	NME1-NME2	797	48.099	0.217722	No
row_41	AATF	822	46.6712	0.299122	Yes		row_41	FAM129B	804	47.714	0.219654	No
row_42	IGF2BP3	861	44.3078	0.299824	Yes		row_42	MRPL23	818	46.9644	0.22111	No
row_43	RPL36A	881	43.3831	0.301657	Yes		row_43	FNBP1	908	41.8732	0.217539	No
row_44	FABP5	902	42.2686	0.303349	Yes		row_44	RRBP1	913	41.4026	0.219292	No
row_45	TDP1	921	40.9875	0.305077	Yes		row_45	UBAC1	914	41.3965	0.221295	No
row_46	DKK3	961	38.883	0.305338	Yes		row_46	RRAS	919	41.2051	0.223038	No
row_47	CHIC2	973	38.2294	0.307314	Yes		row_47	PLEK2	933	40.278	0.22417	No
row_48	GAS6	992	37.3805	0.30879	Yes		row_48	COPA	947	39.4563	0.225263	No
row_49	DCTPP1	1018	36.4468	0.309761	Yes		row_49	VPS4B	954	39.2526	0.226786	No
row_50	MRPS12	1037	35.7566	0.311124	Yes		row_50	DGUOK	957	39.1539	0.228555	No
row_51	RFTN1	1038	35.7521	0.31362	Yes		row_51	TMPRSS2	959	39.0663	0.230383	No
row_52	PROCR	1043	35.4556	0.315842	Yes		row_52	MRPL24	974	38.1832	0.231351	No
row_53	SFN	1046	35.3768	0.318185	Yes		row_53	ATP6V0E2	981	37.7463	0.232801	No
row_54	MGAT1	1051	35.1615	0.320388	Yes		row_54	NDUFA7	996	37.3091	0.233726	No
row_55	YY1	1073	34.1574	0.32145	Yes		row_55	COPE	1001	37.1754	0.235274	No
row_56	UPF1	1080	34.0084	0.323446	Yes		row_56	RAC2	1007	37.0366	0.236753	No
row_57	CARD10	1084	33.7799	0.325615	Yes		row_57	PGD	1072	34.2135	0.234384	No
row_58	IGFBP6	1091	33.6117	0.327583	Yes		row_58	MED16	1087	33.6834	0.235133	No
row_59	ZNF219	1100	33.0937	0.32939	Yes		row_59	ARPC3	1089	33.6457	0.236699	No
row_60	PHACTR2	1122	32.0151	0.330303	Yes		row_60	TMEM141	1104	32.8953	0.237411	No
row_61	RAVER1	1141	31.4127	0.331363	Yes		row_61	HDAC1	1113	32.3652	0.238475	No
row_62	KCTD12	1143	31.3868	0.333491	Yes		row_62	SCO2	1124	32.0037	0.239395	No
row_63	B3GALT6	1150	31.1765	0.335289	Yes		row_63	ERP29	1129	31.81	0.240683	No
row_64	RAB34	1179	30.0754	0.335627	Yes		row_64	NOTCH3	1133	31.712	0.242029	No
row_65	PLXNA1	1186	29.7792	0.337328	Yes		row_65	PTRH1	1137	31.483	0.243365	No
row_66	AP1S2	1205	29.1312	0.338229	Yes		row_66	SGSH	1145	31.3558	0.244442	No
row_67	ACOT7	1225	28.3324	0.339011	Yes		row_67	MAP4K2	1146	31.3423	0.245959	No
row_68	EXOC7	1237	28.0606	0.340277	Yes		row_68	NENF	1156	30.8829	0.246888	No
row_69	ELK1	1238	28.0264	0.342233	Yes		row_69	ATP13A2	1169	30.2689	0.247599	No
row_70	LUZP1	1278	26.6803	0.341642	Yes		row_70	GALK1	1201	29.1806	0.247062	No
row_71	TRNP1	1290	26.1903	0.342778	Yes		row_71	SLC29A2	1212	28.9618	0.247835	No
row_72	SGTA	1296	26.0531	0.344282	Yes		row_72	ACTR1B	1214	28.8962	0.249171	No
row_73	NANS	1302	26.0028	0.345782	Yes		row_73	CPT2	1235	28.074	0.249272	No
row_74	FHL1	1322	25.4965	0.346366	Yes		row_74	PAQR4	1239	27.9449	0.250436	No
row_75	MPRIP	1334	25.1398	0.347429	Yes		row_75	APOBEC3B	1247	27.7244	0.251337	No
row_76	SLC1A5	1339	25	0.348922	Yes		row_76	RPL39L	1251	27.5443	0.252482	No
row_77	MAD2L2	1342	24.9762	0.350539	Yes		row_77	CHCHD5	1252	27.5355	0.253815	No
row_78	DFFA	1373	24.0988	0.350334	Yes		row_78	ATP1B1	1261	27.3564	0.254636	No
row_79	CARS	1376	24.072	0.351888	Yes		row_79	SUMF2	1285	26.3626	0.254466	No
row_80	LHFP	1394	23.6613	0.35247	Yes		row_80	FADD	1293	26.1306	0.25529	No
row_81	EXT1	1410	23.3282	0.353155	Yes		row_81	RPS27L	1294	26.1048	0.256554	No
row_82	PKP1	1424	23.1101	0.35395	Yes		row_82	DBNL	1300	26.0395	0.2575	No
row_83	BICD2	1432	22.8566	0.355104	Yes		row_83	MTIF3	1301	26.0123	0.258759	No
row_84	TRMT61A	1442	22.6664	0.35612	Yes		row_84	S100A13	1311	25.7695	0.25944	No
row_85	TOP3A	1458	22.4148	0.356741	Yes		row_85	FN3KRP	1316	25.6601	0.260431	No
row_86	SH3TC1	1496	21.6976	0.355928	Yes		row_86	GNA15	1396	23.6209	0.256606	No
row_87	PEG10	1516	21.3536	0.356223	Yes		row_87	PSME1	1419	23.162	0.256343	No
row_88	ARC	1553	20.757	0.355408	Yes		row_88	AES	1423	23.1113	0.257273	No
row_89	APOE	1566	20.5122	0.356084	Yes		row_89	DGCR6	1434	22.8435	0.25775	No
row_90	DHX37	1567	20.4975	0.357515	Yes		row_90	KRT8	1443	22.6651	0.258344	No
row_91	ELF4	1568	20.4924	0.358945	Yes		row_91	SPATA20	1449	22.5299	0.25912	No
row_92	MBD4	1575	20.4357	0.359994	Yes		row_92	HECTD3	1451	22.5195	0.260147	No
row_93	CDH13	1580	20.3086	0.361159	Yes		row_93	C4orf48	1453	22.4961	0.261173	No
row_94	TGFBRAP1	1617	19.5275	0.360258	Yes		row_94	ECH1	1455	22.4665	0.262198	No
row_95	GNL1	1648	18.9768	0.359695	Yes		row_95	COMMD4	1460	22.3887	0.26303	No
row_96	NME2	1649	18.9741	0.361019	Yes		row_96	CHMP2A	1477	22.1765	0.263097	No
row_97	GPC1	1651	18.8994	0.362275	Yes		row_97	HEBP2	1482	22.112	0.263916	No
row_98	FAT1	1681	18.4066	0.361736	Yes		row_98	MCRS1	1493	21.7972	0.264342	No
row_99	C12orf65	1682	18.3546	0.363017	Yes		row_99	IFI35	1508	21.4763	0.264501	No
row_100	NR2C2AP	1715	17.933	0.362256	Yes		row_100	LMF2	1525	21.3002	0.264526	No
row_101	SNORD36A	1720	17.8394	0.363249	Yes		row_101	TMEM9	1595	19.944	0.261152	No
row_102	ISG20L2	1721	17.8237	0.364493	Yes		row_102	PIPSL	1657	18.7693	0.258224	No
row_103	CAV2	1748	17.3185	0.364066	Yes		row_103	ZDHHC12	1707	18.0193	0.256015	No
row_104	UNC45A	1760	17.0664	0.364565	Yes		row_104	CENPE	1716	17.9052	0.256378	No
row_105	BUD31	1761	17.0661	0.365756	Yes		row_105	FUK	1778	16.8272	0.253356	No
row_106	WDR4	1765	17.0021	0.366754	Yes		row_106	NCOR2	1809	16.4003	0.252263	No
row_107	RRP12	1770	16.9256	0.367684	Yes		row_107	ARPC1A	1843	15.7949	0.250952	No
row_108	KIRREL	1773	16.8865	0.368736	Yes		row_108	HS1BP3	1851	15.7222	0.251273	No
row_109	TWIST2	1795	16.6104	0.368575	Yes		row_109	CD58	1856	15.6719	0.25178	No
row_110	PGAM5	1796	16.5963	0.369733	Yes		row_110	DCTN3	1861	15.6246	0.252285	No
row_111	U2AF1	1801	16.4757	0.370631	Yes		row_111	RASSF7	1878	15.3878	0.252024	No
row_112	SPHK1	1804	16.4322	0.371652	Yes		row_112	PCBD1	1882	15.3456	0.252578	No
row_113	DDN	1805	16.4228	0.372798	Yes		row_113	MXD4	1883	15.341	0.25332	No
row_114	CD70	1810	16.3757	0.37369	Yes		row_114	SMUG1	1901	15.2246	0.252988	No
row_115	MYO9B	1860	15.6307	0.371698	Yes		row_115	VAMP8	1914	15.0167	0.25296	No
row_116	TRMT1	1881	15.3497	0.371512	Yes		row_116	STAT6	1921	14.965	0.253307	No
row_117	NUP93	1894	15.2656	0.371822	Yes		row_117	GIPC1	1922	14.9566	0.254031	No
row_118	ANKRD1	1916	14.9973	0.371548	Yes		row_118	SFXN1	1926	14.8949	0.254564	No
row_119	POLR2L	1918	14.9806	0.372531	Yes		row_119	TMEM63A	1934	14.8165	0.254841	No
row_120	COL4A2	1932	14.8237	0.372747	Yes		row_120	HTATIP2	1943	14.734	0.255051	No
row_121	CDCA4	1937	14.8103	0.373529	Yes		row_121	CNDP2	1944	14.733	0.255764	No
row_122	DTWD2	1940	14.7696	0.374434	Yes		row_122	TMEM9B	1951	14.6327	0.256095	No
row_123	TDG	1950	14.6731	0.374892	Yes		row_123	RHBDD2	1961	14.5348	0.256232	No
row_124	SYDE1	1952	14.6315	0.37585	Yes		row_124	TNIP1	2010	13.9942	0.253891	No
row_125	KRT75	1980	14.2705	0.375148	Yes		row_125	IDH3G	2032	13.7384	0.253235	No
row_126	NT5E	1982	14.2459	0.376079	Yes		row_126	FAH	2036	13.7005	0.25371	No
row_127	SLC6A8	1992	14.1204	0.376499	Yes		row_127	GLE1	2054	13.5275	0.253295	No
row_128	CDC34	1998	14.0633	0.377166	Yes		row_128	UBL4A	2055	13.5219	0.25395	No
row_129	MRPL21	2000	14.0527	0.378084	Yes		row_129	MVD	2063	13.4765	0.254162	No
row_130	NOP16	2035	13.7055	0.376902	Yes		row_130	MVP	2064	13.4693	0.254814	No
row_131	MT1G	2043	13.6081	0.377411	Yes		row_131	CHTF18	2075	13.382	0.254833	No
row_132	NGDN	2069	13.413	0.376775	Yes		row_132	ID2	2084	13.3327	0.254975	No
row_133	COMMD5	2091	13.247	0.376378	Yes		row_133	SLC48A1	2092	13.2468	0.255176	No
row_134	NRP1	2125	12.9244	0.375205	Yes		row_134	TTF2	2095	13.2237	0.25569	No
row_135	LRWD1	2168	12.5189	0.373437	Yes		row_135	AMDHD2	2104	13.1022	0.255821	No
row_136	SPIN1	2187	12.3606	0.373167	Yes		row_136	KRT80	2108	13.0659	0.256265	No
row_137	SLC35E4	2197	12.2475	0.373456	Yes		row_137	RNASET2	2110	13.0573	0.256834	No
row_138	H2AFX	2198	12.2453	0.37431	Yes		row_138	TMEM132A	2146	12.7502	0.25525	No
row_139	MPDZ	2225	11.9901	0.373512	Yes		row_139	RTN4R	2177	12.4278	0.253965	No
row_140	SETD1A	2238	11.8791	0.373586	Yes		row_140	DNASE1L1	2215	12.1309	0.252225	No
row_141	RIPK4	2239	11.8663	0.374414	Yes		row_141	STOML1	2217	12.1037	0.252748	No
row_142	USP11	2257	11.6916	0.374161	Yes		row_142	BLOC1S1	2224	11.9981	0.252952	No
row_143	RPS6KA1	2259	11.6769	0.374913	Yes		row_143	CAPN1	2233	11.9344	0.253026	No
row_144	GRWD1	2265	11.6447	0.375411	Yes		row_144	SDSL	2253	11.7186	0.252398	No
row_145	SERPINE1	2282	11.3834	0.375199	Yes		row_145	PPDPF	2267	11.6338	0.252144	No
row_146	SPRED1	2297	11.2238	0.375102	Yes		row_146	SEMA4B	2269	11.6185	0.252644	No
row_147	PPFIBP1	2303	11.196	0.375569	Yes		row_147	RBCK1	2279	11.4702	0.252633	No
row_148	DOHH	2310	11.1393	0.375969	Yes		row_148	PFKL	2285	11.3688	0.252869	No
row_149	LSG1	2312	11.1151	0.376681	Yes		row_149	ARHGDIB	2306	11.1542	0.252151	No
row_150	DEF8	2323	11.0032	0.37682	Yes		row_150	TSPAN17	2307	11.1532	0.25269	No
row_151	MYBBP1A	2328	10.9619	0.377334	Yes		row_151	ADAM9	2316	11.094	0.252724	No
row_152	FJX1	2330	10.9498	0.378035	Yes		row_152	REPS2	2354	10.8527	0.250923	No
row_153	OSBPL6	2347	10.8857	0.377788	Yes		row_153	GTF2IRD2B	2369	10.706	0.25056	No
row_154	TTL	2385	10.5595	0.376198	Yes		row_154	ERGIC3	2378	10.6331	0.250572	No
row_155	RRP1	2407	10.3964	0.375603	Yes		row_155	TTC3	2388	10.5342	0.250516	No
row_156	ABCF2	2413	10.3549	0.376011	Yes		row_156	OCIAD2	2414	10.3205	0.249443	No
row_157	SSTR2	2418	10.2763	0.376476	Yes		row_157	FAM120B	2436	10.1086	0.248612	No
row_158	SH3PXD2A	2429	10.1864	0.376558	Yes		row_158	RAB11FIP1	2443	10.0607	0.248721	No
row_159	RAPGEF1	2455	9.96118	0.375681	Yes		row_159	TXNRD2	2450	9.98158	0.248827	No
row_160	SEMA4C	2456	9.94386	0.376375	Yes		row_160	C7orf49	2481	9.78702	0.247414	No
row_161	SNORA7B	2462	9.89998	0.376751	Yes		row_161	APITD1	2488	9.7337	0.247508	No
row_162	LEP	2464	9.88846	0.377379	Yes		row_162	FIG4	2556	9.2119	0.24374	No
row_163	RGS17	2470	9.8435	0.377751	Yes		row_163	SERINC2	2569	9.13204	0.243427	No
row_164	LIMA1	2494	9.6718	0.376979	Yes		row_164	HAGH	2570	9.12981	0.243869	No
row_165	COL7A1	2496	9.64771	0.37759	Yes		row_165	SLC5A6	2572	9.12912	0.244248	No
row_166	KCNMA1	2502	9.59982	0.377945	Yes		row_166	DCAKD	2614	8.8168	0.242096	No
row_167	CBX1	2505	9.56947	0.378487	Yes		row_167	PEX7	2616	8.81021	0.24246	No
row_168	TGFB1I1	2508	9.55417	0.379028	Yes		row_168	FANCI	2638	8.68817	0.24156	No
row_169	ARMC5	2520	9.48026	0.378998	Yes		row_169	C16orf58	2659	8.55569	0.240716	No
row_170	RRP9	2527	9.45367	0.37928	Yes		row_170	PHF11	2675	8.46565	0.240182	No
row_171	PDCD2L	2535	9.36609	0.379494	Yes		row_171	DAK	2708	8.27782	0.238571	No
row_172	GALNT3	2542	9.33016	0.379767	Yes		row_172	BTBD6	2709	8.2771	0.238971	No
row_173	ATXN7L2	2553	9.22023	0.379782	Yes		row_173	ZCCHC6	2714	8.24899	0.239119	No
row_174	EIF2S1	2558	9.18771	0.380172	Yes		row_174	KIAA1598	2722	8.2258	0.239077	No
row_175	KRI1	2580	9.09531	0.379485	Yes		row_175	FAM111A	2737	8.1741	0.238592	No
row_176	PKNOX2	2582	9.06916	0.380055	Yes		row_176	ZFAND6	2754	8.07586	0.237977	No
row_177	ADAM17	2584	9.04969	0.380624	Yes		row_177	TUFT1	2763	8.0476	0.237863	No
row_178	GPC6	2596	8.99542	0.38056	Yes		row_178	GUSB	2764	8.04459	0.238252	No
row_179	MSRB3	2606	8.90821	0.380616	Yes		row_179	DHRS7	2765	8.03531	0.238641	No
row_180	IRX1	2611	8.82683	0.38098	Yes		row_180	FANCD2	2781	7.94751	0.238083	No
row_181	TSR1	2624	8.77471	0.380838	Yes		row_181	WDR34	2790	7.91231	0.237963	No
row_182	MAGOH	2635	8.71779	0.380817	Yes		row_182	PITRM1	2802	7.8242	0.23765	No
row_183	C16orf91	2642	8.6628	0.381044	Yes		row_183	MTA3	2816	7.7524	0.237207	No
row_184	C19orf25	2690	8.36207	0.378672	No		row_184	SLC9A7	2822	7.73594	0.237267	No
row_185	SSH1	2703	8.31374	0.378497	No		row_185	CDCP1	2825	7.71253	0.237515	No
row_186	IKBIP	2725	8.21097	0.377749	No		row_186	DBNDD1	2834	7.6405	0.237381	No
row_187	GPR56	2732	8.2004	0.377944	No		row_187	ANXA11	2925	7.21548	0.23207	No
row_188	AAMP	2749	8.1148	0.377504	No		row_188	GCNT3	2940	7.12549	0.231535	No
row_189	PLS3	2812	7.77429	0.374147	No		row_189	ZNF319	2964	7.02961	0.230428	No
row_190	MBD3	2818	7.74879	0.374373	No		row_190	NHLRC2	2967	7.01986	0.230643	No
row_191	QSOX2	2826	7.7123	0.374471	No		row_191	TNFRSF10B	2975	6.99637	0.230541	No
row_192	NFKBIB	2892	7.33958	0.370895	No		row_192	TMEM62	2982	6.96983	0.230501	No
row_193	COL16A1	2906	7.28029	0.370586	No		row_193	CCDC112	2983	6.96889	0.230838	No
row_194	BCAR1	2911	7.27382	0.370842	No		row_194	HLTF	2991	6.93163	0.230734	No
row_195	VCAN	2912	7.2653	0.371349	No		row_195	DHRS1	3032	6.78761	0.228546	No
row_196	HLX	2920	7.22731	0.371413	No		row_196	ANXA6	3036	6.77512	0.228686	No
row_197	SNX11	2929	7.16731	0.37141	No		row_197	TMC6	3043	6.74001	0.228635	No
row_198	EDNRA	2933	7.15151	0.37172	No		row_198	KIAA1522	3061	6.62595	0.227886	No
row_199	DOCK10	2937	7.13789	0.37203	No		row_199	ASH2L	3067	6.6002	0.227891	No
row_200	OXTR	2945	7.10213	0.372085	No		row_200	ICA1	3068	6.59922	0.228211	No
row_201	ANKS3	2965	7.02705	0.37138	No		row_201	GALE	3070	6.59402	0.228467	No
row_202	TAGLN	2966	7.02187	0.37187	No		row_202	NCSTN	3074	6.55023	0.228595	No
row_203	KCNMB1	3017	6.8329	0.369202	No		row_203	ARRDC1	3081	6.52681	0.228534	No
row_204	ASAP1	3021	6.82858	0.36949	No		row_204	GMPPA	3100	6.41931	0.227713	No
row_205	MRPS17	3028	6.79819	0.369587	No		row_205	PXMP2	3111	6.33139	0.22739	No
row_206	SERPINF2	3041	6.75246	0.369304	No		row_206	KNTC1	3113	6.3306	0.227634	No
row_207	KRT17	3088	6.49477	0.366864	No		row_207	STX16	3145	6.18919	0.225984	No
row_208	FYN	3105	6.39257	0.366303	No		row_208	PPP1R7	3180	6.0511	0.224138	No
row_209	OPA3	3127	6.27047	0.36542	No		row_209	EFR3A	3204	5.93869	0.222979	No
row_210	PHLDB1	3146	6.18549	0.36472	No		row_210	WIPI1	3228	5.84372	0.221815	No
row_211	TSEN54	3161	6.14735	0.364268	No		row_211	HDHD3	3231	5.82925	0.221972	No
row_212	KRT16	3197	5.98246	0.362484	No		row_212	GMIP	3234	5.82068	0.222128	No
row_213	RAB3GAP1	3208	5.93207	0.362269	No		row_213	XRCC1	3237	5.81008	0.222283	No
row_214	IL17RD	3225	5.8672	0.361672	No		row_214	DHRS4	3249	5.7791	0.221871	No
row_215	BDP1	3233	5.82176	0.361638	No		row_215	DHX32	3251	5.7592	0.222087	No
row_216	BCL7C	3262	5.72668	0.360277	No		row_216	RAB31	3280	5.69092	0.220601	No
row_217	SRGAP1	3265	5.71786	0.36055	No		row_217	SHROOM3	3292	5.64734	0.220183	No
row_218	ZNF408	3270	5.70784	0.360697	No		row_218	OPTN	3302	5.6132	0.219889	No
row_219	CCDC8	3274	5.70307	0.360906	No		row_219	FAM114A1	3323	5.55685	0.2189	No
row_220	NOC2L	3329	5.54138	0.357897	No		row_220	RAP1GAP	3335	5.52283	0.218475	No
row_221	FERMT2	3343	5.50995	0.357463	No		row_221	STX7	3340	5.51403	0.218491	No
row_222	EXOSC9	3344	5.508	0.357848	No		row_222	DHRSX	3349	5.49316	0.218253	No
row_223	ZNF385D	3353	5.48583	0.357727	No		row_223	DHDDS	3363	5.46018	0.2177	No
row_224	ARID4B	3359	5.46405	0.357794	No		row_224	ZDHHC6	3369	5.43372	0.217649	No
row_225	POP1	3365	5.45715	0.357861	No		row_225	CRADD	3389	5.39497	0.216715	No
row_226	C1orf216	3379	5.42126	0.357421	No		row_226	COX15	3403	5.35801	0.216157	No
row_227	CDH15	3381	5.41782	0.357737	No		row_227	MED20	3404	5.3573	0.216416	No
row_228	PKD1	3414	5.33523	0.356096	No		row_228	DUSP8	3408	5.35251	0.216486	No
row_229	CHRNA5	3416	5.32532	0.356405	No		row_229	KRT18	3413	5.33737	0.216493	No
row_230	FXYD6	3427	5.28887	0.356145	No		row_230	SGSM3	3421	5.31136	0.21631	No
row_231	MAFF	3432	5.27964	0.356262	No		row_231	RNF144B	3442	5.26179	0.215307	No
row_232	FZD6	3433	5.27747	0.35663	No		row_232	VRK2	3453	5.23821	0.214931	No
row_233	ZCCHC24	3434	5.2773	0.356998	No		row_233	IVD	3505	5.0811	0.21197	No
row_234	MAPKBP1	3448	5.24931	0.356547	No		row_234	RCE1	3508	5.07677	0.21209	No
row_235	DYRK2	3468	5.20999	0.355716	No		row_235	PLXNA3	3521	5.03064	0.211579	No
row_236	EFNB1	3517	5.04537	0.353049	No		row_236	SUMO3	3533	4.98761	0.211128	No
row_237	PPAP2A	3519	5.03646	0.353337	No		row_237	ABHD11	3540	4.97173	0.210991	No
row_238	COL12A1	3532	4.99916	0.352931	No		row_238	ATHL1	3542	4.96774	0.211169	No
row_239	PPAN-P2RY11	3536	4.98356	0.35309	No		row_239	SLC38A10	3563	4.90551	0.210149	No
row_240	TNFSF15	3549	4.93758	0.35268	No		row_240	HPS1	3574	4.87415	0.209756	No
row_241	HOXA2	3635	4.72754	0.347664	No		row_241	FBXW4	3589	4.83314	0.209109	No
row_242	BEND6	3646	4.7084	0.347364	No		row_242	IQCG	3590	4.82833	0.209343	No
row_243	RBPJ	3688	4.61169	0.345107	No		row_243	RNFT1	3592	4.82225	0.209513	No
row_244	RNF43	3693	4.5988	0.345176	No		row_244	CGN	3598	4.81417	0.209432	No
row_245	ZNF644	3696	4.59503	0.345371	No		row_245	TOM1	3629	4.73629	0.207774	No
row_246	RQCD1	3709	4.5534	0.344934	No		row_246	REEP6	3642	4.71391	0.207248	No
row_247	SDC2	3766	4.40576	0.341719	No		row_247	ATP5S	3648	4.6947	0.207161	No
row_248	IFFO1	3788	4.35583	0.340702	No		row_248	C6orf57	3654	4.68913	0.207073	No
row_249	UTP23	3813	4.29382	0.339492	No		row_249	P2RX4	3683	4.6147	0.205536	No
row_250	PABPN1	3827	4.23801	0.338971	No		row_250	S100P	3694	4.59816	0.205129	No
row_251	HRAS	3844	4.19706	0.338257	No		row_251	C19orf54	3712	4.54934	0.20428	No
row_252	GNB4	3846	4.19527	0.338487	No		row_252	ANXA2P3	3727	4.49757	0.203617	No
row_253	SNORA77	3851	4.18494	0.338527	No		row_253	MED25	3778	4.3916	0.200685	No
row_254	ITGA9	3859	4.17137	0.338378	No		row_254	ACADVL	3812	4.2941	0.198818	No
row_255	HSPA4	3862	4.1664	0.338543	No		row_255	FAM98C	3905	4.07135	0.193229	No
row_256	BEST4	3914	4.05327	0.335618	No		row_256	YIF1B	3913	4.05337	0.192985	No
row_257	ODF2	3944	4.0008	0.334074	No		row_257	RAC3	3970	3.96629	0.189655	No
row_258	SSBP3	3958	3.97756	0.333533	No		row_258	FAM110A	3975	3.9586	0.189595	No
row_259	DDX27	4005	3.9108	0.330913	No		row_259	RMND5B	4000	3.91578	0.188275	No
row_260	KIAA0408	4025	3.87752	0.329989	No		row_260	VHL	4034	3.8575	0.186386	No
row_261	MYL9	4047	3.8251	0.328935	No		row_261	NEIL2	4069	3.7908	0.184431	No
row_262	BICC1	4052	3.81648	0.32895	No		row_262	ATG2A	4086	3.7632	0.183607	No
row_263	COL8A1	4060	3.80481	0.328775	No		row_263	DHRS4L2	4092	3.75531	0.183474	No
row_264	CCBE1	4091	3.756	0.32715	No		row_264	LGALS3BP	4093	3.75476	0.183656	No
row_265	KCTD20	4103	3.7438	0.326719	No		row_265	SURF1	4115	3.72749	0.182516	No
row_266	WDR74	4107	3.7368	0.326791	No		row_266	SNX10	4117	3.72344	0.182633	No
row_267	THAP7	4136	3.70355	0.325289	No		row_267	DPAGT1	4133	3.70599	0.181869	No
row_268	DCUN1D3	4161	3.67006	0.324035	No		row_268	AKR7A2	4162	3.66931	0.180286	No
row_269	TMEM59L	4195	3.59044	0.32221	No		row_269	CBY1	4202	3.57824	0.178006	No
row_270	KDELC1	4201	3.57842	0.322146	No		row_270	ISG20	4209	3.56822	0.177801	No
row_271	LPPR2	4212	3.5656	0.321765	No		row_271	MTHFSD	4251	3.51993	0.175393	No
row_272	HES7	4226	3.55172	0.321196	No		row_272	PPP2R3B	4282	3.46605	0.173674	No
row_273	TCF20	4229	3.54705	0.321317	No		row_273	PLK4	4290	3.45531	0.173401	No
row_274	MCAM	4252	3.51819	0.320179	No		row_274	GPR108	4300	3.4401	0.173002	No
row_275	SLC17A9	4262	3.50364	0.319858	No		row_275	PNKD	4350	3.34881	0.170082	No
row_276	ZNF669	4272	3.48827	0.319535	No		row_276	GSTZ1	4364	3.32141	0.169425	No
row_277	SRRD	4276	3.48569	0.31959	No		row_277	ZDHHC2	4366	3.31404	0.169523	No
row_278	ANKDD1A	4306	3.42869	0.318005	No		row_278	HPS3	4393	3.28236	0.168046	No
row_279	LPCAT2	4315	3.40584	0.317739	No		row_279	MASTL	4454	3.19514	0.164427	No
row_280	MBTD1	4347	3.35049	0.316023	No		row_280	PLD2	4463	3.18171	0.164078	No
row_281	CCNY	4353	3.3454	0.315942	No		row_281	PGAP3	4471	3.17015	0.163792	No
row_282	GPC2	4373	3.30477	0.314978	No		row_282	MRPS33	4510	3.1214	0.161553	No
row_283	HSPBP1	4381	3.29346	0.314767	No		row_283	CNFN	4554	3.04173	0.158996	No
row_284	TNK2	4398	3.27469	0.31399	No		row_284	RMI1	4565	3.02988	0.158513	No
row_285	ZDHHC18	4416	3.24943	0.313147	No		row_285	AVL9	4588	2.99403	0.157275	No
row_286	GATC	4430	3.22248	0.312554	No		row_286	ARHGAP12	4591	2.9924	0.157294	No
row_287	MME	4439	3.21296	0.312275	No		row_287	LGALS8	4617	2.95516	0.155864	No
row_288	STXBP1	4440	3.2109	0.3125	No		row_288	ERBB3	4623	2.94936	0.155693	No
row_289	MAOB	4445	3.20758	0.312472	No		row_289	UBE2L6	4625	2.94881	0.155773	No
row_290	NCDN	4448	3.20278	0.31257	No		row_290	DUT	4641	2.9268	0.154971	No
row_291	FAM124A	4462	3.18621	0.311974	No		row_291	UBXN4	4711	2.84171	0.150769	No
row_292	FLRT2	4508	3.12593	0.309362	No		row_292	NMRAL1	4765	2.76921	0.147569	No
row_293	NEFH	4534	3.0766	0.308004	No		row_293	STAP2	4832	2.70724	0.14355	No
row_294	FLJ46906	4538	3.07324	0.30803	No		row_294	HSD17B7P2	4847	2.68845	0.142799	No
row_295	PRRX1	4600	2.98224	0.304401	No		row_295	STRN	4871	2.66174	0.141481	No
row_296	HIST2H3D	4620	2.95476	0.303413	No		row_296	BAMBI	4899	2.6297	0.139911	No
row_297	FBXO2	4624	2.94886	0.30343	No		row_297	COG1	4908	2.61154	0.139534	No
row_298	PCNXL2	4652	2.91682	0.301935	No		row_298	SSH3	4930	2.58444	0.138338	No
row_299	TMEM11	4653	2.91663	0.302139	No		row_299	MAPKAP1	4962	2.55574	0.136512	No
row_300	GNB1L	4655	2.90923	0.302279	No		row_300	SYTL1	4996	2.51415	0.134559	No
row_301	SIPA1L1	4666	2.89534	0.301852	No		row_301	TMEM54	5018	2.49578	0.133359	No
row_302	THSD1	4683	2.87863	0.301046	No		row_302	TLR6	5068	2.44579	0.130395	No
row_303	SEMA6B	4686	2.87608	0.301121	No		row_303	ECHDC2	5071	2.44496	0.130388	No
row_304	PDGFD	4687	2.87542	0.301322	No		row_304	MAPK13	5078	2.43766	0.130128	No
row_305	PRKCQ	4698	2.85369	0.300892	No		row_305	FUNDC1	5110	2.3907	0.128294	No
row_306	KLK1	4718	2.83661	0.299895	No		row_306	VPS33A	5112	2.38894	0.128347	No
row_307	STIM2	4722	2.83129	0.299904	No		row_307	PACSIN3	5113	2.38561	0.128463	No
row_308	MECP2	4728	2.82657	0.299787	No		row_308	TMEM134	5196	2.29231	0.123416	No
row_309	LAMA4	4735	2.81445	0.299606	No		row_309	SCP2	5233	2.25019	0.121261	No
row_310	FXR2	4741	2.80606	0.299487	No		row_310	NDUFV3	5264	2.21997	0.119482	No
row_311	MAK16	4770	2.76489	0.297919	No		row_311	SNAP23	5267	2.21748	0.119463	No
row_312	PLAGL2	4772	2.76331	0.298049	No		row_312	DTX3L	5270	2.21396	0.119445	No
row_313	ABHD12	4793	2.74618	0.296983	No		row_313	ULK1	5283	2.19722	0.118796	No
row_314	CYP26B1	4794	2.74543	0.297174	No		row_314	FBXO6	5325	2.15812	0.116322	No
row_315	ARG2	4804	2.73006	0.296799	No		row_315	VPS41	5349	2.1391	0.114979	No
row_316	GJC2	4824	2.71181	0.295793	No		row_316	ZNF230	5370	2.11624	0.113824	No
row_317	NPAT	4861	2.67029	0.293715	No		row_317	TJP3	5391	2.09599	0.112667	No
row_318	PPP1R14A	4863	2.66826	0.293838	No		row_318	AP4B1	5392	2.0948	0.112769	No
row_319	VPS13A	4896	2.63194	0.292009	No		row_319	IDH2	5430	2.0499	0.110541	No
row_320	LIMK2	4920	2.59814	0.290744	No		row_320	SOS1	5432	2.04727	0.110577	No
row_321	ILF3	4925	2.59061	0.290673	No		row_321	VPS72	5435	2.04234	0.11055	No
row_322	FBXO17	4926	2.58971	0.290854	No		row_322	KIAA1324	5458	2.0174	0.109264	No
row_323	VAT1L	4932	2.5836	0.29072	No		row_323	CLOCK	5480	1.99788	0.10804	No
row_324	ZNF473	4960	2.55647	0.2892	No		row_324	CCDC50	5495	1.9853	0.107256	No
row_325	MEG8	4966	2.55145	0.289063	No		row_325	C3orf33	5513	1.96648	0.106282	No
row_326	PPM1K	4994	2.51494	0.287541	No		row_326	ENTPD5	5520	1.96364	0.106	No
row_327	TEAD3	5037	2.47597	0.285072	No		row_327	TSPAN31	5553	1.9351	0.104081	No
row_328	CCDC136	5038	2.47543	0.285245	No		row_328	POLD4	5556	1.93388	0.104049	No
row_329	USP31	5060	2.45723	0.284095	No		row_329	CEP192	5641	1.85699	0.0988554	No
row_330	LRPAP1	5073	2.4407	0.283511	No		row_330	SLC16A5	5682	1.81367	0.0964274	No
row_331	ZNF577	5123	2.37917	0.280595	No		row_331	TMEM50A	5723	1.78005	0.0939979	No
row_332	ERF	5133	2.37011	0.280194	No		row_332	APOBEC3C	5740	1.76441	0.093077	No
row_333	HOXC4	5175	2.31783	0.277777	No		row_333	HHLA3	5766	1.74487	0.0915891	No
row_334	NFAT5	5193	2.29412	0.276868	No		row_334	KRCC1	5824	1.68539	0.0880858	No
row_335	CSPG4	5256	2.22807	0.273124	No		row_335	TFAP2A	5833	1.68069	0.087664	No
row_336	TMEM131	5310	2.16809	0.269942	No		row_336	SLC25A45	5876	1.64515	0.0851022	No
row_337	ISM1	5313	2.16669	0.269967	No		row_337	DDX60	5888	1.63249	0.0844893	No
row_338	PTMA	5336	2.15182	0.268733	No		row_338	CYB561D2	5898	1.618	0.0840016	No
row_339	STAG1	5408	2.07674	0.264413	No		row_339	THNSL2	5900	1.61732	0.084017	No
row_340	PRR3	5410	2.07155	0.264494	No		row_340	PNPO	5906	1.61441	0.0837807	No
row_341	ANKRD44	5437	2.0407	0.263001	No		row_341	MRE11A	5931	1.59084	0.0823483	No
row_342	TDRD1	5478	2.00076	0.260625	No		row_342	GDPD5	5949	1.57554	0.0813554	No
row_343	LRRC8C	5491	1.9921	0.26001	No		row_343	AP1S1	5957	1.5663	0.0809909	No
row_344	MKL1	5492	1.98729	0.260148	No		row_344	IDE	6037	1.49769	0.0760949	No
row_345	CCDC50	5495	1.9853	0.260161	No		row_345	ATP8B1	6051	1.4885	0.0753493	No
row_346	ACOT1	5514	1.96511	0.259166	No		row_346	RABL2A	6058	1.47983	0.0750436	No
row_347	MFNG	5535	1.95188	0.258044	No		row_347	TPCN1	6077	1.46557	0.0739825	No
row_348	BEGAIN	5548	1.93922	0.257425	No		row_348	ACAD10	6114	1.44238	0.0717881	No
row_349	XRCC2	5552	1.93579	0.257371	No		row_349	C6orf52	6119	1.43909	0.0716062	No
row_350	PAK1IP1	5591	1.9007	0.255114	No		row_350	CASP7	6136	1.42795	0.070669	No
row_351	DGCR14	5604	1.89376	0.254491	No		row_351	NLRX1	6157	1.40731	0.0694793	No
row_352	NFKB2	5629	1.86921	0.253112	No		row_352	BEX4	6184	1.38283	0.067911	No
row_353	UBQLNL	5638	1.86163	0.252739	No		row_353	PLEKHG4	6193	1.37214	0.0674743	No
row_354	AQP1	5646	1.84927	0.252428	No		row_354	SMARCAL1	6197	1.36909	0.0673519	No
row_355	CTNNAL1	5701	1.7963	0.249156	No		row_355	GAB2	6244	1.3284	0.0645231	No
row_356	TNS1	5719	1.78321	0.248212	No		row_356	LRP2	6277	1.29935	0.0625734	No
row_357	TPST1	5759	1.748	0.245881	No		row_357	TMEM159	6288	1.29121	0.062007	No
row_358	MFAP5	5777	1.73177	0.244932	No		row_358	ELL3	6382	1.20669	0.0562164	No
row_359	HM13	5793	1.71374	0.244108	No		row_359	KBTBD7	6393	1.20005	0.0556455	No
row_360	DST	5802	1.70375	0.243724	No		row_360	ARMCX1	6400	1.19454	0.055326	No
row_361	ARAP3	5826	1.68278	0.242395	No		row_361	SERINC3	6428	1.17459	0.0536847	No
row_362	TRO	5848	1.66652	0.24119	No		row_362	FBXO4	6445	1.16259	0.0527347	No
row_363	PFDN2	5853	1.66268	0.241055	No		row_363	MYL5	6523	1.11062	0.0479457	No
row_364	FGF2	5854	1.66202	0.241171	No		row_364	TPCN2	6524	1.10987	0.0479994	No
row_365	COL13A1	5883	1.63677	0.239524	No		row_365	CCDC24	6525	1.10959	0.0480531	No
row_366	CSNK1E	5887	1.63281	0.239449	No		row_366	IFT88	6543	1.10165	0.0470373	No
row_367	GNG4	5912	1.60605	0.238052	No		row_367	ZFYVE19	6579	1.07848	0.0448882	No
row_368	SPARC	5918	1.6012	0.237849	No		row_368	PTP4A3	6612	1.05144	0.0429266	No
row_369	ITGB4	5919	1.60093	0.237961	No		row_369	SLC46A3	6658	1.02371	0.0401459	No
row_370	AMOTL1	5934	1.5876	0.237191	No		row_370	TMLHE	6668	1.01609	0.0396291	No
row_371	ISOC2	5939	1.5826	0.23705	No		row_371	STX17	6669	1.01606	0.0396782	No
row_372	FUT6	5944	1.57957	0.236908	No		row_372	APOBEC3F	6692	0.997301	0.0383429	No
row_373	IMPAD1	5962	1.55757	0.235948	No		row_373	UNC93B1	6762	0.940691	0.0340488	No
row_374	FAT3	5967	1.55098	0.235805	No		row_374	GJB3	6792	0.918664	0.0322694	No
row_375	SNORA34	5977	1.54249	0.235346	No		row_375	KDELR3	6813	0.90433	0.0310553	No
row_376	SLCO3A1	5986	1.53534	0.23495	No		row_376	ZNF571	6828	0.892159	0.030218	No
row_377	KIAA1751	6003	1.51884	0.23405	No		row_377	HES4	6838	0.88625	0.0296948	No
row_378	FAM184A	6015	1.51208	0.233463	No		row_378	RWDD3	6845	0.879919	0.02936	No
row_379	SNORD84	6026	1.50549	0.23294	No		row_379	PRSS16	6846	0.878507	0.0294026	No
row_380	NLGN2	6040	1.49611	0.232226	No		row_380	SNX15	6847	0.8782	0.0294451	No
row_381	MED1	6054	1.48339	0.231512	No		row_381	CPM	6858	0.8686	0.0288582	No
row_382	CD247	6068	1.47407	0.230797	No		row_382	MARCH2	6859	0.867917	0.0289002	No
row_383	NRG2	6086	1.46065	0.22983	No		row_383	PML	6865	0.866697	0.0286277	No
row_384	STMN1	6088	1.45981	0.229869	No		row_384	ZNF32	6875	0.861836	0.0281034	No
row_385	CCDC85B	6121	1.43837	0.227957	No		row_385	MFSD7	6899	0.841785	0.0266976	No
row_386	GALNT5	6129	1.43362	0.227616	No		row_386	ZNF213	6912	0.829189	0.025983	No
row_387	TES	6144	1.42007	0.226835	No		row_387	DHRS4L1	6919	0.827176	0.0256457	No
row_388	CXCL14	6146	1.41834	0.226871	No		row_388	HIVEP3	6929	0.819495	0.0251193	No
row_389	CTU2	6198	1.36851	0.223759	No		row_389	DYNC2LI1	6951	0.801851	0.0238374	No
row_390	ARL13B	6201	1.36532	0.223728	No		row_390	IRAK4	6975	0.787065	0.0224289	No
row_391	MRC2	6234	1.33392	0.221809	No		row_391	SUSD1	6987	0.777526	0.0217747	No
row_392	SYT8	6235	1.33267	0.221902	No		row_392	PTPN6	6989	0.776966	0.0217495	No
row_393	FAT2	6247	1.32643	0.221302	No		row_393	ZFP3	7023	0.751831	0.0197104	No
row_394	LOXL3	6259	1.31832	0.220703	No		row_394	TP53I3	7055	0.72839	0.017796	No
row_395	LAMA3	6269	1.30642	0.220228	No		row_395	RARRES3	7056	0.728108	0.0178312	No
row_396	DNTTIP2	6273	1.30185	0.22013	No		row_396	MYOF	7091	0.708984	0.0157272	No
row_397	SLC36A4	6292	1.28867	0.219088	No		row_397	NFX1	7171	0.648781	0.01079	No
row_398	SLC41A1	6299	1.28366	0.2188	No		row_398	DHX58	7172	0.648494	0.0108214	No
row_399	FOXH1	6339	1.24042	0.216433	No		row_399	ORAI1	7192	0.63562	0.0096572	No
row_400	GLT8D2	6342	1.23458	0.216394	No		row_400	VANGL1	7200	0.630662	0.00924748	No
row_401	ANO1	6403	1.19276	0.212703	No		row_401	TRPM4	7207	0.626033	0.00890042	No
row_402	TFEB	6405	1.19227	0.212723	No		row_402	TMTC3	7215	0.62282	0.00849032	No
row_403	ABL2	6449	1.16141	0.2101	No		row_403	TGM2	7243	0.60289	0.00682139	No
row_404	DLK2	6454	1.15717	0.209929	No		row_404	RNF141	7248	0.60174	0.00659895	No
row_405	STAG2	6462	1.14885	0.209569	No		row_405	LHPP	7268	0.586111	0.00543235	No
row_406	PRDM1	6510	1.1203	0.206691	No		row_406	LIN7B	7291	0.57195	0.00407639	No
row_407	KLHL2	6512	1.1186	0.206706	No		row_407	SIGIRR	7296	0.570006	0.00385241	No
row_408	ITGA6	6538	1.10247	0.205211	No		row_408	CRYZL1	7299	0.567131	0.00375407	No
row_409	BCL2L11	6546	1.10076	0.204847	No		row_409	PTGES	7306	0.559294	0.00340379	No
row_410	NGF	6566	1.08816	0.203728	No		row_410	SEZ6L2	7333	0.53165	0.0017943	No
row_411	DDX31	6584	1.07375	0.202734	No		row_411	RNF187	7382	0.499619	-0.00120038	No
row_412	ELOVL4	6591	1.06961	0.202431	No		row_412	C3orf14	7395	0.489914	-0.00193138	No
row_413	SLC25A4	6634	1.04077	0.199862	No		row_413	MST1R	7397	0.488628	-0.00197062	No
row_414	FAM101B	6649	1.02927	0.199053	No		row_414	SH3BP2	7407	0.48351	-0.00251326	No
row_415	FBLN1	6700	0.990191	0.195978	No		row_415	GAS8	7413	0.479134	-0.00280453	No
row_416	BYSL	6711	0.983307	0.195417	No		row_416	GK5	7416	0.47644	-0.00290725	No
row_417	LRRN3	6715	0.981071	0.195297	No		row_417	NT5DC1	7447	0.455978	-0.00477197	No
row_418	SCG5	6732	0.96527	0.194358	No		row_418	ARHGAP27	7451	0.4551	-0.00493862	No
row_419	JAM2	6736	0.963873	0.194237	No		row_419	PSD4	7469	0.441527	-0.00598643	No
row_420	BTBD9	6739	0.962367	0.194178	No		row_420	C1orf53	7473	0.440498	-0.00615379	No
row_421	SCHIP1	6740	0.961472	0.194245	No		row_421	TMC4	7502	0.417797	-0.00789457	No
row_422	CHAC1	6747	0.954609	0.193934	No		row_422	CRAT	7533	0.392064	-0.00976238	No
row_423	PPT2	6768	0.93536	0.192742	No		row_423	ABTB1	7581	0.35674	-0.0127011	No
row_424	MRPL47	6772	0.933289	0.192618	No		row_424	MYO5B	7623	0.327539	-0.0152639	No
row_425	SPG20	6786	0.92319	0.191865	No		row_425	CRYL1	7633	0.32131	-0.0158143	No
row_426	ANKRD40	6816	0.902187	0.190104	No		row_426	PI4K2B	7655	0.30822	-0.0171202	No
row_427	HSD17B14	6825	0.894853	0.189663	No		row_427	PAFAH2	7664	0.302761	-0.0176087	No
row_428	STK17A	6831	0.889642	0.189411	No		row_428	VPS13C	7689	0.28133	-0.0191045	No
row_429	RUSC2	6832	0.88954	0.189473	No		row_429	FNBP1L	7761	0.236305	-0.0235584	No
row_430	ZNF483	6889	0.847492	0.18601	No		row_430	DECR2	7785	0.22221	-0.0249942	No
row_431	CSTA	6907	0.834521	0.184999	No		row_431	RCAN3	7797	0.21253	-0.0256758	No
row_432	ERC1	6938	0.813456	0.183169	No		row_432	MAPT	7818	0.195942	-0.0269241	No
row_433	KLHL13	6941	0.81119	0.183099	No		row_433	ARHGEF10L	7874	0.162459	-0.0303754	No
row_434	SNRNP40	7000	0.767883	0.179505	No		row_434	SPPL2B	7917	0.132363	-0.0330105	No
row_435	PLA2G12A	7004	0.764871	0.17937	No		row_435	CTPS2	7949	0.109381	-0.0349549	No
row_436	SIX4	7009	0.762398	0.179171	No		row_436	SHC2	8006	0.073486	-0.0384733	No
row_437	PDLIM4	7024	0.751429	0.178343	No		row_437	ELMOD2	8020	0.0621204	-0.039288	No
row_438	CABLES2	7029	0.747829	0.178144	No		row_438	USP53	8026	0.0588484	-0.0395996	No
row_439	APLN	7042	0.73914	0.17744	No		row_439	ATG7	8048	0.0464172	-0.0409181	No
row_440	TNNI2	7046	0.736426	0.177303	No		row_440	SLC30A6	8056	0.040307	-0.0413564	No
row_441	KREMEN2	7061	0.723619	0.176473	No		row_441	ARSD	8098	0.0109799	-0.0439345	No
row_442	EFEMP1	7065	0.722239	0.176335	No		row_442	GPR98	8108	0.00393295	-0.0445003	No
row_443	TNNT1	7068	0.721525	0.176259	No		row_443	C8orf4	8156	0	-0.0474563	No
row_444	RNF217	7106	0.696671	0.173981	No		row_444	FUCA2	8215	0	-0.0511041	No
row_445	PLCH2	7126	0.686123	0.172834	No		row_445	GSDMC	8230	0	-0.0519846	No
row_446	TRIM39	7130	0.68277	0.172693	No		row_446	HSD17B2	8236	0	-0.052299	No
row_447	IGSF9	7134	0.681596	0.172551	No		row_447	IL15	8241	0	-0.0525506	No
row_448	CUZD1	7153	0.665267	0.171466	No		row_448	MAL2	8341	0	-0.058777	No
row_449	FGF1	7168	0.652317	0.170631	No		row_449	MYO5C	8364	0	-0.0601607	No
row_450	NRP2	7178	0.643017	0.17011	No		row_450	MYO6	8365	0	-0.0601607	No
row_451	LAG3	7196	0.633346	0.169084	No		row_451	PAOX	8382	0	-0.061167	No
row_452	FOXP1	7202	0.62876	0.168814	No		row_452	PYCARD	8396	0	-0.0619846	No
row_453	FGR	7206	0.62617	0.168669	No		row_453	RGS11	8399	0	-0.0621104	No
row_454	RNF40	7271	0.583183	0.164684	No		row_454	TRADD	8480	-0.00625992	-0.0671415	No
row_455	PODN	7272	0.582401	0.164725	No		row_455	HSD17B8	8497	-0.0142531	-0.0681471	No
row_456	CPXM1	7285	0.574878	0.16401	No		row_456	PLD1	8498	-0.0181618	-0.0681462	No
row_457	AKAP2	7337	0.530049	0.160839	No		row_457	SELENBP1	8500	-0.020031	-0.0682082	No
row_458	FER	7353	0.51482	0.159932	No		row_458	CTNNBIP1	8548	-0.0476608	-0.0711618	No
row_459	WTIP	7360	0.511347	0.15959	No		row_459	TRIM69	8586	-0.0662619	-0.0734857	No
row_460	RAB4A	7365	0.510807	0.159374	No		row_460	ZNF385C	8609	-0.0807199	-0.0748654	No
row_461	SAP30BP	7377	0.500771	0.158717	No		row_461	ST3GAL4	8634	-0.0969772	-0.0763701	No
row_462	SPOCK2	7384	0.499301	0.158375	No		row_462	GTPBP10	8679	-0.12378	-0.0791315	No
row_463	SLC16A7	7426	0.466763	0.155829	No		row_463	SLC25A29	8681	-0.125469	-0.0791883	No
row_464	OSBPL8	7455	0.45179	0.154099	No		row_464	DDR2	8689	-0.13622	-0.0796219	No
row_465	FBXW7	7467	0.44199	0.153438	No		row_465	HCST	8695	-0.139966	-0.0799296	No
row_466	SART3	7475	0.437561	0.153028	No		row_466	RNASEL	8699	-0.142879	-0.0801114	No
row_467	INPP5A	7490	0.424648	0.152177	No		row_467	ABCA3	8705	-0.145781	-0.0804188	No
row_468	KCNK17	7540	0.387782	0.149122	No		row_468	KIAA1407	8721	-0.157668	-0.0813545	No
row_469	GPR87	7543	0.38159	0.149023	No		row_469	NSUN7	8730	-0.162781	-0.0818498	No
row_470	WHAMM	7595	0.348251	0.14584	No		row_470	FLJ22184	8763	-0.180301	-0.0838537	No
row_471	MED27	7619	0.329262	0.144416	No		row_471	TLR3	8793	-0.202153	-0.0856678	No
row_472	SERPINH1	7625	0.327209	0.144125	No		row_472	CDC42EP1	8834	-0.23104	-0.0881723	No
row_473	CFI	7667	0.2981	0.141567	No		row_473	R3HDM2	8839	-0.23503	-0.0884125	No
row_474	LTBP4	7686	0.28437	0.140454	No		row_474	FBXO25	8853	-0.244527	-0.0892183	No
row_475	FGL2	7694	0.278501	0.140033	No		row_475	APH1B	8873	-0.263969	-0.0904005	No
row_476	MXRA7	7715	0.26326	0.138794	No		row_476	GSS	8882	-0.267212	-0.0908907	No
row_477	BDNF	7718	0.260888	0.138686	No		row_477	GCA	8891	-0.27457	-0.0913805	No
row_478	ZBTB40	7733	0.252701	0.137823	No		row_478	VRK3	8911	-0.290348	-0.0925615	No
row_479	C6orf106	7736	0.250839	0.137715	No		row_479	OSBPL7	8913	-0.290447	-0.0926103	No
row_480	GPSM1	7751	0.241119	0.136851	No		row_480	CAPG	8939	-0.308479	-0.0941677	No
row_481	NPTX2	7753	0.240573	0.136805	No		row_481	TK2	8962	-0.324549	-0.0955356	No
row_482	MOCS1	7786	0.22221	0.134808	No		row_482	ZNF425	8999	-0.347966	-0.0977829	No
row_483	PSD2	7802	0.209487	0.133879	No		row_483	SLFN5	9009	-0.3561	-0.0983317	No
row_484	RYR1	7804	0.208303	0.133831	No		row_484	PYROXD1	9016	-0.360323	-0.0986916	No
row_485	PCDHGC3	7831	0.189614	0.132209	No		row_485	TNFAIP2	9048	-0.389705	-0.100622	No
row_486	PRKRIP1	7839	0.184292	0.131781	No		row_486	FAM102A	9053	-0.391823	-0.100855	No
row_487	ZNF614	7918	0.132212	0.126885	No		row_487	TMEM191A	9057	-0.396099	-0.101025	No
row_488	UBTF	7951	0.109009	0.124879	No		row_488	ADD3	9075	-0.405495	-0.102074	No
row_489	NOL9	7968	0.0972996	0.12388	No		row_489	MBTPS2	9076	-0.406304	-0.102054	No
row_490	SKI	7982	0.0879211	0.123068	No		row_490	PDZK1IP1	9094	-0.419628	-0.103103	No
row_491	PAQR7	7987	0.085196	0.122823	No		row_491	CCT6B	9112	-0.4423	-0.104151	No
row_492	PIP4K2B	8009	0.0729103	0.121507	No		row_492	IGSF3	9135	-0.453346	-0.105513	No
row_493	UBASH3B	8029	0.0582299	0.120316	No		row_493	BNIPL	9163	-0.475574	-0.107188	No
row_494	CD200	8050	0.0446339	0.119061	No		row_494	DHFRL1	9198	-0.496559	-0.109302	No
row_495	ACTR5	8057	0.0402489	0.118687	No		row_495	DDR1	9208	-0.50716	-0.109844	No
row_496	COL17A1	8059	0.038745	0.118626	No		row_496	ELF3	9221	-0.514109	-0.110574	No
row_497	NHS	8071	0.0287321	0.117937	No		row_497	C14orf79	9231	-0.518799	-0.111114	No
row_498	SLC26A10	8093	0.0133979	0.116617	No		row_498	SP140L	9236	-0.521795	-0.111341	No
row_499	CD300LG	8103	0.00886416	0.116051	No		row_499	GPATCH2	9267	-0.54085	-0.113201	No
row_500	AFAP1L2	8120	0	0.115045	No		row_500	PIGZ	9268	-0.54167	-0.113175	No
row_501	AIM1L	8121	0	0.115045	No		row_501	USP21	9284	-0.55151	-0.114092	No
row_502	AJAP1	8123	0	0.114982	No		row_502	GIT2	9300	-0.56341	-0.115008	No
row_503	APOA1	8132	0	0.114479	No		row_503	ALDH5A1	9308	-0.570205	-0.115421	No
row_504	ARHGAP20	8133	0	0.114479	No		row_504	AUH	9329	-0.578995	-0.11665	No
row_505	BMP7	8139	0	0.114164	No		row_505	CTTN	9333	-0.580215	-0.116811	No
row_506	C10orf54	8142	0	0.114038	No		row_506	MAPK9	9363	-0.596901	-0.118606	No
row_507	CASC2	8161	0	0.112906	No		row_507	APAF1	9395	-0.616079	-0.120526	No
row_508	CDH11	8165	0	0.112718	No		row_508	HERC2P2	9441	-0.645584	-0.123325	No
row_509	CDH4	8167	0	0.112655	No		row_509	TDRKH	9527	-0.69669	-0.128637	No
row_510	COL18A1	8173	0	0.11234	No		row_510	LRRC26	9540	-0.706358	-0.129358	No
row_511	CORO2B	8175	0	0.112277	No		row_511	ARHGAP30	9556	-0.714351	-0.130266	No
row_512	D4S234E	8178	0	0.112152	No		row_512	AMACR	9597	-0.744182	-0.132746	No
row_513	DSG3	8186	0	0.111711	No		row_513	IMPACT	9600	-0.745971	-0.132836	No
row_514	EMILIN1	8194	0	0.111271	No		row_514	COQ6	9621	-0.75988	-0.134057	No
row_515	FCN3	8203	0	0.110768	No		row_515	NECAB3	9650	-0.778679	-0.13578	No
row_516	FHOD3	8206	0	0.110642	No		row_516	LZIC	9707	-0.813511	-0.139263	No
row_517	FMNL3	8211	0	0.11039	No		row_517	C9orf9	9731	-0.83601	-0.140669	No
row_518	HAS2	8231	0	0.109195	No		row_518	SLC37A1	9753	-0.850792	-0.141948	No
row_519	IL1B	8242	0	0.108566	No		row_519	STRBP	9758	-0.858406	-0.142158	No
row_520	KANK4	8249	0	0.108189	No		row_520	LPAR2	9770	-0.865148	-0.142808	No
row_521	KRT14	8255	0	0.107875	No		row_521	C6orf89	9781	-0.87319	-0.143395	No
row_522	LGALS7	8260	0	0.107623	No		row_522	SRD5A3	9840	-0.914051	-0.146999	No
row_523	LZTS1	8339	0	0.102717	No		row_523	ADAM10	9842	-0.91511	-0.147017	No
row_524	MMP2	8356	0	0.101711	No		row_524	SLC22A18	9849	-0.92082	-0.14735	No
row_525	MT1H	8361	0	0.101459	No		row_525	OSCP1	9875	-0.9398	-0.148877	No
row_526	MYOT	8366	0	0.101207	No		row_526	LACTB2	9886	-0.943101	-0.14946	No
row_527	NES	8368	0	0.101145	No		row_527	TOM1L1	9970	-1.0092	-0.154631	No
row_528	NLRP3	8371	0	0.101019	No		row_528	C17orf58	9973	-1.00999	-0.154708	No
row_529	NRCAM	8372	0	0.101019	No		row_529	NEDD1	9982	-1.01825	-0.155162	No
row_530	PARD6G	8383	0	0.10039	No		row_530	WDR31	9984	-1.01977	-0.155176	No
row_531	PRX	8390	0	0.100012	No		row_531	PTK6	10002	-1.03751	-0.156195	No
row_532	PTPRZ1	8395	0	0.0997608	No		row_532	FHIT	10019	-1.05028	-0.15715	No
row_533	SEMA5A	8409	0	0.0989432	No		row_533	P4HTM	10049	-1.07314	-0.158922	No
row_534	SLC25A34	8417	0	0.0985029	No		row_534	ELMO3	10057	-1.07598	-0.15931	No
row_535	SLC2A9	8419	0	0.09844	No		row_535	C6orf211	10063	-1.08071	-0.159572	No
row_536	SLCO2A1	8423	0	0.0982513	No		row_536	GJC3	10076	-1.09083	-0.160274	No
row_537	THY1	8438	0	0.0973708	No		row_537	RNF34	10085	-1.09837	-0.160724	No
row_538	TINAGL1	8439	0	0.0973708	No		row_538	TRIP11	10115	-1.11956	-0.162494	No
row_539	TMEM40	8447	0	0.0969305	No		row_539	KCTD18	10116	-1.12037	-0.16244	No
row_540	TTYH2	8455	0	0.0964902	No		row_540	TCTEX1D2	10118	-1.1228	-0.162448	No
row_541	UCN2	8456	0	0.0964902	No		row_541	SNRNP35	10123	-1.12921	-0.162645	No
row_542	VGLL3	8459	0	0.0963644	No		row_542	STARD13	10210	-1.2028	-0.167996	No
row_543	WISP3	8461	0	0.0963015	No		row_543	ANKRD36B	10214	-1.20427	-0.168126	No
row_544	EED	8484	-0.0071888	0.0949183	No		row_544	CISH	10235	-1.21925	-0.169325	No
row_545	TIMP3	8501	-0.0224152	0.0939135	No		row_545	ERLIN2	10257	-1.23001	-0.170586	No
row_546	GOLGA7B	8526	-0.033586	0.0924063	No		row_546	DNMT3B	10295	-1.25589	-0.172852	No
row_547	CLIP3	8528	-0.034224	0.0923458	No		row_547	SLC10A7	10305	-1.26446	-0.173357	No
row_548	CAPN11	8529	-0.0343921	0.0923482	No		row_548	ZSCAN2	10318	-1.274	-0.17405	No
row_549	TSPAN7	8531	-0.03476	0.0922877	No		row_549	MBOAT2	10353	-1.29884	-0.176126	No
row_550	RFX2	8536	-0.0381603	0.0920388	No		row_550	DPY19L4	10364	-1.30479	-0.176692	No
row_551	EIF5A2	8538	-0.0385051	0.0919786	No		row_551	HARBI1	10365	-1.30548	-0.176628	No
row_552	SPATS2	8554	-0.0493088	0.0910386	No		row_552	TNF	10369	-1.3093	-0.176754	No
row_553	TP53AIP1	8573	-0.0599961	0.0899106	No		row_553	SLC9A8	10392	-1.32516	-0.178073	No
row_554	REP15	8598	-0.074441	0.0884063	No		row_554	FARP1	10402	-1.33027	-0.178575	No
row_555	DENND2C	8650	-0.10906	0.0852061	No		row_555	OS9	10407	-1.33456	-0.178762	No
row_556	PDGFA	8659	-0.113682	0.0847109	No		row_556	MTX2	10425	-1.3476	-0.179766	No
row_557	BAK1	8663	-0.116711	0.0845304	No		row_557	TYMP	10455	-1.37007	-0.181523	No
row_558	HDAC4	8664	-0.117121	0.0845385	No		row_558	SEC22A	10555	-1.4451	-0.18768	No
row_559	FXN	8666	-0.117833	0.0844839	No		row_559	AGTRAP	10568	-1.45072	-0.188364	No
row_560	TIMM8A	8733	-0.16507	0.0803442	No		row_560	KIAA1715	10583	-1.46109	-0.189174	No
row_561	PTPRT	8737	-0.16686	0.0801671	No		row_561	NSF	10584	-1.4623	-0.189103	No
row_562	TIMP2	8744	-0.17041	0.0798016	No		row_562	HERC3	10611	-1.48431	-0.190667	No
row_563	MAP2	8751	-0.173363	0.0794364	No		row_563	ALG10B	10625	-1.49162	-0.191412	No
row_564	NUS1	8772	-0.188179	0.0781915	No		row_564	FLYWCH2	10634	-1.49729	-0.191843	No
row_565	ABCA5	8784	-0.195819	0.0775133	No		row_565	VPS35	10635	-1.49994	-0.19177	No
row_566	DHX57	8796	-0.206239	0.0768359	No		row_566	ERMAP	10636	-1.50028	-0.191698	No
row_567	MITF	8813	-0.219578	0.0758448	No		row_567	CDAN1	10647	-1.50919	-0.192253	No
row_568	TSHZ3	8824	-0.22655	0.0752317	No		row_568	THUMPD3	10678	-1.54185	-0.194066	No
row_569	TUBB2B	8825	-0.227354	0.0752475	No		row_569	SAMD9L	10689	-1.54807	-0.19462	No
row_570	KRT9	8838	-0.234607	0.0745091	No		row_570	SQRDL	10695	-1.55161	-0.194859	No
row_571	PRPF40A	8867	-0.259407	0.0727661	No		row_571	TSFM	10725	-1.57674	-0.196606	No
row_572	ITGA11	8883	-0.267247	0.0718413	No		row_572	PIK3R2	10733	-1.58606	-0.19697	No
row_573	SCN4B	8887	-0.268776	0.0716714	No		row_573	RABL2B	10761	-1.60684	-0.19859	No
row_574	CETP	8894	-0.275974	0.0713133	No		row_574	GATA3	10763	-1.60946	-0.198575	No
row_575	KRT36	8925	-0.300538	0.0694473	No		row_575	RHBDF1	10779	-1.6252	-0.19944	No
row_576	CDH23	8927	-0.302744	0.0694056	No		row_576	HSF4	10799	-1.64205	-0.200555	No
row_577	GPR161	8949	-0.316084	0.0681068	No		row_577	THAP10	10812	-1.6554	-0.20123	No
row_578	ZNF331	8967	-0.328135	0.0670604	No		row_578	TMPRSS13	10816	-1.65934	-0.201338	No
row_579	TMEM64	9025	-0.36634	0.0635009	No		row_579	HEMK1	10880	-1.70124	-0.205218	No
row_580	DZIP1	9028	-0.36937	0.0634009	No		row_580	LRRFIP2	11022	-1.83123	-0.213998	No
row_581	CD79A	9103	-0.430648	0.0587765	No		row_581	SLC44A2	11061	-1.8659	-0.216297	No
row_582	MYO3B	9120	-0.44738	0.0578014	No		row_582	PKP3	11063	-1.86875	-0.21627	No
row_583	GOSR2	9123	-0.448181	0.0577069	No		row_583	C12orf76	11065	-1.87049	-0.216242	No
row_584	RAPH1	9140	-0.458611	0.0567325	No		row_584	TMEM128	11072	-1.87696	-0.216529	No
row_585	FRZB	9151	-0.465609	0.0561361	No		row_585	ADCK1	11076	-1.88203	-0.216626	No
row_586	ACVR2A	9199	-0.497511	0.0532146	No		row_586	NOXA1	11102	-1.90471	-0.218106	No
row_587	ZXDA	9215	-0.512296	0.0523069	No		row_587	LCMT1	11124	-1.9189	-0.219334	No
row_588	SV2A	9229	-0.51686	0.0515253	No		row_588	PARG	11204	-1.98048	-0.224207	No
row_589	CSNK1A1	9238	-0.522728	0.0510586	No		row_589	MLH3	11206	-1.98081	-0.224174	No
row_590	BRMS1L	9240	-0.524288	0.0510323	No		row_590	VWA5A	11207	-1.98102	-0.224078	No
row_591	SYN2	9265	-0.540534	0.0495605	No		row_591	CREB3L4	11214	-1.98536	-0.224359	No
row_592	IFNE	9299	-0.563138	0.0475242	No		row_592	RNF213	11235	-2.00602	-0.22552	No
row_593	WWC2	9321	-0.577325	0.0462437	No		row_593	DCP1B	11275	-2.03678	-0.227874	No
row_594	PTPRE	9344	-0.588299	0.044901	No		row_594	FAAH	11293	-2.05501	-0.228844	No
row_595	EFCAB1	9351	-0.591202	0.0445649	No		row_595	CCDC71	11311	-2.06767	-0.229813	No
row_596	FYTTD1	9367	-0.598949	0.0436632	No		row_596	ZNF717	11358	-2.12755	-0.232603	No
row_597	SLC3A2	9375	-0.605103	0.0432652	No		row_597	C14orf93	11401	-2.1631	-0.23514	No
row_598	RCBTB2	9379	-0.606582	0.0431188	No		row_598	FBXW8	11415	-2.17077	-0.235852	No
row_599	SLC46A1	9410	-0.629575	0.0412758	No		row_599	PARP10	11419	-2.17727	-0.235936	No
row_600	TMEM138	9415	-0.631905	0.0410683	No		row_600	YBX2	11448	-2.20424	-0.23759	No
row_601	VWCE	9423	-0.634449	0.0406723	No		row_601	MIF4GD	11473	-2.22542	-0.238992	No
row_602	MON1A	9444	-0.646172	0.0394595	No		row_602	LRRC1	11483	-2.23817	-0.239449	No
row_603	ZCCHC3	9518	-0.688702	0.0349161	No		row_603	SYT7	11501	-2.25974	-0.240409	No
row_604	CHRNA10	9619	-0.758402	0.0286793	No		row_604	CCDC53	11531	-2.289	-0.242122	No
row_605	CCDC88A	9655	-0.7824	0.0265325	No		row_605	SRR	11532	-2.28951	-0.242011	No
row_606	SYNPO2	9714	-0.8196	0.0229417	No		row_606	ACCS	11596	-2.34656	-0.24586	No
row_607	PLXNA2	9719	-0.822184	0.0227474	No		row_607	LRP11	11604	-2.35147	-0.246187	No
row_608	STARD8	9734	-0.837471	0.0219253	No		row_608	JAK2	11641	-2.39212	-0.248335	No
row_609	TCOF1	9801	-0.882393	0.0178357	No		row_609	ZNF404	11645	-2.3995	-0.248407	No
row_610	ATXN2L	9816	-0.89784	0.0170178	No		row_610	GCC2	11646	-2.40041	-0.248291	No
row_611	SPOCK1	9838	-0.91343	0.0157607	No		row_611	CMAS	11698	-2.46269	-0.25138	No
row_612	NFASC	9873	-0.938126	0.0136877	No		row_612	CTSO	11703	-2.46631	-0.251512	No
row_613	TNFRSF10D	9910	-0.96128	0.0114905	No		row_613	FAM174B	11713	-2.47626	-0.251958	No
row_614	DYRK3	9918	-0.97111	0.011118	No		row_614	CLDN15	11736	-2.50726	-0.25322	No
row_615	OTUD6B	9936	-0.986589	0.0101176	No		row_615	ZBTB25	11780	-2.54926	-0.255801	No
row_616	TAF4B	9945	-0.99497	0.00968383	No		row_616	USP33	11782	-2.55192	-0.255741	No
row_617	VAMP2	9950	-0.998695	0.00950194	No		row_617	PIGN	11791	-2.56613	-0.25612	No
row_618	HEXIM1	9969	-1.00849	0.00844017	No		row_618	PIGK	11817	-2.59591	-0.257566	No
row_619	ADAMTS8	9971	-1.00954	0.00844772	No		row_619	MPPE1	11830	-2.60934	-0.258195	No
row_620	LEPR	10003	-1.03779	0.00657034	No		row_620	VAV3	11833	-2.61512	-0.258194	No
row_621	GOLIM4	10010	-1.04262	0.00626572	No		row_621	DHRS12	11834	-2.61647	-0.258067	No
row_622	COPZ2	10011	-1.04264	0.00633848	No		row_622	SATL1	11836	-2.61844	-0.258003	No
row_623	BICD1	10015	-1.04504	0.00622273	No		row_623	LRG1	11852	-2.64079	-0.258819	No
row_624	C2orf40	10016	-1.04678	0.00629578	No		row_624	VPS25	11863	-2.6492	-0.25932	No
row_625	STAC	10023	-1.05254	0.00599185	No		row_625	USP30	11910	-2.7042	-0.262082	No
row_626	FAM133B	10025	-1.05332	0.00600246	No		row_626	THAP6	11914	-2.70813	-0.262139	No
row_627	ZNF670	10087	-1.09896	0.00224243	No		row_627	VPS16	11919	-2.71272	-0.26226	No
row_628	EHD3	10099	-1.10703	0.00162782	No		row_628	SLC39A9	11955	-2.75297	-0.264328	No
row_629	SHF	10112	-1.11621	0.000950956	No		row_629	AGA	11973	-2.77098	-0.265263	No
row_630	PAK2	10122	-1.1292	0.000463687	No		row_630	PAAF1	12065	-2.88881	-0.270846	No
row_631	SDK2	10130	-1.1353	0.000102637	No		row_631	TRAPPC6A	12118	-2.94908	-0.273974	No
row_632	BNC1	10136	-1.13922	-0.000132345	No		row_632	PPL	12123	-2.95462	-0.274082	No
row_633	SIK2	10148	-1.1466	-0.000744194	No		row_633	POLB	12173	-3.0264	-0.277018	No
row_634	SNCA	10180	-1.17981	-0.00261167	No		row_634	VPS8	12213	-3.07545	-0.279322	No
row_635	HNRNPA1L2	10194	-1.18591	-0.00334657	No		row_635	N6AMT1	12221	-3.08602	-0.279612	No
row_636	ZNF446	10216	-1.20489	-0.00458332	No		row_636	TMEM175	12223	-3.0928	-0.279526	No
row_637	MAGEH1	10224	-1.21115	-0.00493907	No		row_637	TERF1	12227	-3.09612	-0.279564	No
row_638	NEDD9	10239	-1.22078	-0.00573444	No		row_638	KIAA1468	12236	-3.1081	-0.279917	No
row_639	GDF11	10291	-1.25172	-0.00885483	No		row_639	AACS	12238	-3.1095	-0.279829	No
row_640	PLK3	10307	-1.26584	-0.00970995	No		row_640	GOLGA5	12243	-3.1161	-0.27993	No
row_641	GPATCH3	10346	-1.29604	-0.0120096	No		row_641	WSB1	12257	-3.13899	-0.280596	No
row_642	MASP2	10356	-1.29994	-0.0124849	No		row_642	ERBB2IP	12294	-3.16612	-0.282707	No
row_643	PHF21B	10414	-1.34037	-0.0159765	No		row_643	TCEAL8	12313	-3.18716	-0.283685	No
row_644	SLC38A5	10415	-1.34069	-0.015883	No		row_644	PHKB	12321	-3.19706	-0.28397	No
row_645	PICALM	10440	-1.36192	-0.0172975	No		row_645	C12orf60	12322	-3.19759	-0.283815	No
row_646	TNS4	10441	-1.36225	-0.0172024	No		row_646	ARFIP1	12331	-3.20742	-0.284163	No
row_647	ZNF654	10453	-1.36951	-0.0177987	No		row_647	DHTKD1	12358	-3.24341	-0.285641	No
row_648	IL24	10506	-1.40548	-0.0209712	No		row_648	GIN1	12375	-3.26732	-0.28649	No
row_649	PALM2	10537	-1.43292	-0.0227582	No		row_649	SERPINB1	12379	-3.27002	-0.28652	No
row_650	DLEU2	10575	-1.45463	-0.0249838	No		row_650	PCBD2	12387	-3.27732	-0.286802	No
row_651	FEZ1	10632	-1.4964	-0.0284016	No		row_651	TMTC4	12397	-3.29142	-0.287208	No
row_652	IL18R1	10702	-1.55586	-0.032633	No		row_652	MRPS14	12424	-3.3319	-0.288682	No
row_653	YAF2	10714	-1.57167	-0.0332151	No		row_653	COG5	12433	-3.34824	-0.289023	No
row_654	LATS2	10740	-1.58971	-0.0346766	No		row_654	MED23	12461	-3.37589	-0.290558	No
row_655	COL8A2	10759	-1.6064	-0.0356967	No		row_655	STXBP2	12473	-3.39625	-0.291085	No
row_656	KIAA1586	10778	-1.62494	-0.0367154	No		row_656	SCCPDH	12487	-3.42702	-0.291737	No
row_657	NR3C1	10789	-1.63142	-0.0372305	No		row_657	NIT2	12520	-3.4694	-0.293582	No
row_658	IL1A	10791	-1.63226	-0.0371795	No		row_658	RALGPS1	12522	-3.47027	-0.293477	No
row_659	VASH2	10839	-1.67685	-0.0400186	No		row_659	AASDH	12529	-3.47814	-0.293686	No
row_660	NEDD4L	10855	-1.68719	-0.0408444	No		row_660	ASPHD1	12539	-3.48921	-0.294083	No
row_661	HEY1	10884	-1.70667	-0.0424864	No		row_661	YIPF1	12546	-3.4974	-0.294291	No
row_662	B4GALNT4	10915	-1.7326	-0.0442524	No		row_662	SLC25A20	12547	-3.49863	-0.294121	No
row_663	ZNF551	10918	-1.73366	-0.0442572	No		row_663	MPV17	12578	-3.53784	-0.295837	No
row_664	PER1	10932	-1.74808	-0.0449528	No		row_664	TTC30A	12590	-3.54809	-0.296357	No
row_665	SOBP	10981	-1.79086	-0.0478469	No		row_665	CC2D1A	12620	-3.59605	-0.298007	No
row_666	MMP3	11080	-1.88659	-0.0538792	No		row_666	SLC35B3	12652	-3.62499	-0.299781	No
row_667	ATG12	11117	-1.9129	-0.05601	No		row_667	TMEM56	12685	-3.66062	-0.301617	No
row_668	KRT17P3	11127	-1.92008	-0.056442	No		row_668	RSRC1	12712	-3.6936	-0.303073	No
row_669	FBN2	11133	-1.9267	-0.0566221	No		row_669	LARP1B	12714	-3.69704	-0.302957	No
row_670	GABBR1	11142	-1.93249	-0.0569904	No		row_670	SPSB3	12719	-3.70209	-0.303029	No
row_671	KCNK7	11149	-1.93764	-0.0572325	No		row_671	TFDP2	12720	-3.70472	-0.30285	No
row_672	SCD5	11209	-1.98179	-0.0608052	No		row_672	ERCC1	12737	-3.7308	-0.303676	No
row_673	ASGR1	11213	-1.98456	-0.0608554	No		row_673	PARP2	12742	-3.73512	-0.303746	No
row_674	LCAT	11220	-1.99199	-0.0610937	No		row_674	VIPR1	12745	-3.73799	-0.303691	No
row_675	PCDH18	11229	-2.00217	-0.0614572	No		row_675	DAPP1	12782	-3.7915	-0.305772	No
row_676	LBH	11265	-2.02923	-0.063517	No		row_676	FBXO7	12789	-3.7987	-0.305965	No
row_677	NUDT11	11268	-2.03201	-0.0635009	No		row_677	SLC25A35	12836	-3.88043	-0.308671	No
row_678	SGCB	11276	-2.03721	-0.063799	No		row_678	TMEM106B	12839	-3.88417	-0.308608	No
row_679	ENPP2	11281	-2.04121	-0.0639082	No		row_679	COPG2	12842	-3.88644	-0.308546	No
row_680	ZNF470	11282	-2.04211	-0.0637657	No		row_680	C5orf34	12844	-3.89012	-0.308421	No
row_681	SLC47A1	11305	-2.06456	-0.0650053	No		row_681	CGNL1	12871	-3.93573	-0.309865	No
row_682	MYO19	11366	-2.13185	-0.0686304	No		row_682	SIL1	12900	-3.9809	-0.311434	No
row_683	ISYNA1	11391	-2.14868	-0.0699899	No		row_683	SEC22C	12910	-4.00349	-0.311806	No
row_684	ZBTB43	11406	-2.1662	-0.0707193	No		row_684	POLN	12913	-4.00694	-0.311738	No
row_685	MBNL1	11421	-2.17931	-0.0714478	No		row_685	MYCBP	12934	-4.04718	-0.3128	No
row_686	TIMM17A	11438	-2.19474	-0.072301	No		row_686	NHLRC3	12987	-4.12559	-0.31587	No
row_687	HSPG2	11447	-2.2013	-0.0726505	No		row_687	TRAPPC9	12991	-4.1399	-0.315859	No
row_688	SEC24D	11454	-2.20582	-0.072874	No		row_688	COMMD7	13029	-4.1973	-0.317983	No
row_689	CSRP2	11463	-2.21394	-0.0732227	No		row_689	HMGCL	13035	-4.20853	-0.318093	No
row_690	GTF3C4	11492	-2.24833	-0.0748269	No		row_690	TC2N	13037	-4.20972	-0.317952	No
row_691	DPF1	11508	-2.26513	-0.0756123	No		row_691	TMEM181	13043	-4.21878	-0.318063	No
row_692	GALNT14	11521	-2.28131	-0.0762078	No		row_692	PIGB	13046	-4.22566	-0.317984	No
row_693	KRBA1	11581	-2.32559	-0.0797564	No		row_693	TMEM187	13055	-4.24245	-0.318282	No
row_694	USP32	11590	-2.3355	-0.0800966	No		row_694	C11orf71	13060	-4.24807	-0.318328	No
row_695	NXT1	11593	-2.34131	-0.080059	No		row_695	UHMK1	13064	-4.26025	-0.31831	No
row_696	SPON1	11598	-2.34691	-0.0801468	No		row_696	PHYH	13080	-4.29296	-0.319046	No
row_697	ITGA1	11627	-2.37685	-0.0817421	No		row_697	TCTA	13147	-4.44519	-0.322981	No
row_698	OVGP1	11631	-2.38117	-0.0817646	No		row_698	ACP6	13191	-4.56967	-0.325465	No
row_699	ADAMTS1	11664	-2.41673	-0.0836086	No		row_699	CDK5RAP2	13195	-4.5756	-0.325432	No
row_700	PHAX	11682	-2.4398	-0.0845076	No		row_700	PPP1R13B	13204	-4.59879	-0.325712	No
row_701	MYLK	11692	-2.45108	-0.0849026	No		row_701	RTP4	13206	-4.60761	-0.325552	No
row_702	TMEM151B	11762	-2.53028	-0.089066	No		row_702	FBXL20	13212	-4.61887	-0.325643	No
row_703	PAG1	11763	-2.53239	-0.0888892	No		row_703	PUS7L	13213	-4.62006	-0.325419	No
row_704	VPS53	11776	-2.54493	-0.0894664	No		row_704	KIAA0430	13217	-4.64744	-0.325383	No
row_705	SLC2A5	11874	-2.66212	-0.0953816	No		row_705	ZBTB41	13218	-4.6499	-0.325158	No
row_706	NPAS3	11884	-2.67044	-0.0957613	No		row_706	ABHD14B	13244	-4.71174	-0.326502	No
row_707	NXPH4	11900	-2.68933	-0.0965171	No		row_707	WRB	13246	-4.71326	-0.326337	No
row_708	CDKN2C	11906	-2.69714	-0.0966434	No		row_708	NUB1	13277	-4.7677	-0.327993	No
row_709	CLEC16A	11907	-2.70029	-0.0964549	No		row_709	PARP9	13315	-4.8562	-0.330085	No
row_710	POLR1B	11916	-2.70967	-0.096769	No		row_710	NEBL	13326	-4.88197	-0.330478	No
row_711	TRPC1	11945	-2.74259	-0.0983387	No		row_711	CTXN1	13327	-4.88269	-0.330241	No
row_712	OSR1	11961	-2.76249	-0.0990894	No		row_712	VPS52	13336	-4.9245	-0.330506	No
row_713	FAM73B	12000	-2.8078	-0.101284	No		row_713	ERO1L	13371	-5.02785	-0.332401	No
row_714	LARP4	12026	-2.83293	-0.102658	No		row_714	CYFIP1	13376	-5.05579	-0.332408	No
row_715	FBXL12	12055	-2.87493	-0.104219	No		row_715	PPOX	13403	-5.11205	-0.333796	No
row_716	ZNF264	12056	-2.87494	-0.104018	No		row_716	CA2	13413	-5.13135	-0.334113	No
row_717	BIRC2	12074	-2.89651	-0.104885	No		row_717	ALOX5	13432	-5.19335	-0.334994	No
row_718	RECK	12148	-2.995	-0.109268	No		row_718	COL28A1	13439	-5.22644	-0.335118	No
row_719	ABCA2	12150	-2.99732	-0.109121	No		row_719	LYPLAL1	13447	-5.2457	-0.335305	No
row_720	WIZ	12183	-3.03681	-0.110922	No		row_720	TAPBPL	13448	-5.25211	-0.33505	No
row_721	PCSK5	12264	-3.14452	-0.115734	No		row_721	GLRB	13451	-5.26153	-0.334922	No
row_722	ZDHHC14	12276	-3.15546	-0.116206	No		row_722	CHKB	13457	-5.2748	-0.334981	No
row_723	GM2A	12297	-3.16971	-0.117243	No		row_723	C1GALT1C1	13462	-5.29177	-0.334976	No
row_724	TCP10L	12330	-3.2065	-0.119032	No		row_724	PEX1	13465	-5.30323	-0.334845	No
row_725	HIVEP1	12372	-3.2658	-0.121383	No		row_725	BET1	13482	-5.347	-0.335593	No
row_726	ADCY1	12384	-3.27454	-0.121846	No		row_726	NME4	13484	-5.35141	-0.335396	No
row_727	PLXDC2	12398	-3.29175	-0.122434	No		row_727	CXADR	13498	-5.38571	-0.335953	No
row_728	JPH2	12406	-3.30298	-0.122644	No		row_728	ARFGEF1	13506	-5.39841	-0.336132	No
row_729	QTRTD1	12445	-3.35613	-0.1248	No		row_729	SECISBP2	13519	-5.4384	-0.336624	No
row_730	TP63	12469	-3.38366	-0.12601	No		row_730	ANO10	13522	-5.45518	-0.336486	No
row_731	DNAJC2	12481	-3.41996	-0.126463	No		row_731	SLC35D2	13544	-5.51647	-0.337539	No
row_732	FBXO30	12482	-3.42121	-0.126225	No		row_732	CCS	13559	-5.55754	-0.338151	No
row_733	NFATC3	12486	-3.42601	-0.126174	No		row_733	XRN1	13571	-5.59869	-0.338572	No
row_734	DNAJB9	12499	-3.44599	-0.126688	No		row_734	ANKRA2	13577	-5.63	-0.338613	No
row_735	TAF5	12555	-3.50553	-0.129903	No		row_735	DPP7	13580	-5.6384	-0.338466	No
row_736	EIF3C	12564	-3.50994	-0.130161	No		row_736	MYD88	13587	-5.65952	-0.33857	No
row_737	DZIP1L	12598	-3.56186	-0.131988	No		row_737	ERBB2	13614	-5.77659	-0.339925	No
row_738	ZNRD1	12605	-3.5665	-0.132117	No		row_738	GSTO2	13627	-5.84275	-0.340397	No
row_739	IQSEC1	12644	-3.61657	-0.134255	No		row_739	RREB1	13628	-5.84438	-0.340114	No
row_740	TTPAL	12650	-3.62151	-0.134316	No		row_740	TLE2	13647	-5.90105	-0.340961	No
row_741	ZC3H12B	12654	-3.62861	-0.134252	No		row_741	DEFB1	13653	-5.92052	-0.340989	No
row_742	FTSJ3	12666	-3.63599	-0.13469	No		row_742	FBXO38	13670	-5.99836	-0.341705	No
row_743	STXBP4	12667	-3.63606	-0.134436	No		row_743	ZDHHC13	13674	-6.00366	-0.341603	No
row_744	ZBTB44	12690	-3.67016	-0.135564	No		row_744	PEX19	13680	-6.02528	-0.341625	No
row_745	HSPA4L	12710	-3.69259	-0.136501	No		row_745	PRKAA1	13685	-6.04008	-0.341585	No
row_746	GPATCH4	12739	-3.7332	-0.138002	No		row_746	DET1	13694	-6.08221	-0.341793	No
row_747	SSR3	12773	-3.77224	-0.139814	No		row_747	C12orf66	13750	-6.31019	-0.344947	No
row_748	STXBP5	12780	-3.79041	-0.139927	No		row_748	TMEM50B	13752	-6.31924	-0.344704	No
row_749	CLN8	12817	-3.84969	-0.141923	No		row_749	SPATA7	13783	-6.47743	-0.346277	No
row_750	ZNF384	12834	-3.87997	-0.142658	No		row_750	PSMD10	13794	-6.5219	-0.346591	No
row_751	LCA5	12851	-3.90146	-0.143392	No		row_751	RNASEH2B	13807	-6.58186	-0.347027	No
row_752	SCRG1	12869	-3.93113	-0.144187	No		row_752	DAAM1	13812	-6.59879	-0.346959	No
row_753	ZNF771	12908	-4.00263	-0.146298	No		row_753	CLDN12	13825	-6.6349	-0.347392	No
row_754	CBLB	12922	-4.02146	-0.146835	No		row_754	PGM2	13839	-6.69026	-0.347886	No
row_755	RBM3	12935	-4.05001	-0.147307	No		row_755	TMEM41A	13846	-6.72506	-0.347938	No
row_756	RASIP1	12953	-4.08459	-0.148091	No		row_756	GFPT1	13904	-6.98273	-0.351185	No
row_757	LAMA1	12965	-4.09985	-0.148497	No		row_757	TTC8	13910	-7.00486	-0.35116	No
row_758	C17orf100	12967	-4.10007	-0.148274	No		row_758	PIGC	13924	-7.07671	-0.351635	No
row_759	ATRN	12977	-4.1179	-0.148552	No		row_759	NDUFAF1	13934	-7.1082	-0.351857	No
row_760	PFKFB2	13015	-4.18051	-0.150588	No		row_760	PARP12	13935	-7.1106	-0.351513	No
row_761	GGT7	13040	-4.21331	-0.151803	No		row_761	SLC25A43	13941	-7.1282	-0.351482	No
row_762	CTSW	13045	-4.22497	-0.15176	No		row_762	NUDT2	13949	-7.1552	-0.351576	No
row_763	SRA1	13076	-4.28271	-0.153348	No		row_763	ANKRD49	13954	-7.17187	-0.351481	No
row_764	ASPHD2	13085	-4.30044	-0.153551	No		row_764	ZMYM2	13967	-7.24542	-0.351885	No
row_765	TMEM47	13087	-4.30807	-0.153313	No		row_765	GUF1	13971	-7.26295	-0.351722	No
row_766	FBXO31	13099	-4.3477	-0.153702	No		row_766	DYNLT1	13977	-7.29199	-0.351683	No
row_767	LRP4	13107	-4.36469	-0.153838	No		row_767	ATP9A	13978	-7.2982	-0.35133	No
row_768	SDPR	13136	-4.42405	-0.15529	No		row_768	NCAPG2	13983	-7.32053	-0.351227	No
row_769	IGFBP5	13140	-4.43121	-0.155169	No		row_769	SLC39A11	13997	-7.39474	-0.351687	No
row_770	WDR20	13161	-4.49212	-0.156114	No		row_770	GOLM1	14000	-7.40705	-0.351454	No
row_771	ZNF35	13181	-4.54189	-0.156992	No		row_771	TACC2	14001	-7.4131	-0.351095	No
row_772	SPRY1	13186	-4.55567	-0.156926	No		row_772	SCAPER	14015	-7.48851	-0.35155	No
row_773	BEND3	13205	-4.60751	-0.157736	No		row_773	MUC1	14024	-7.52563	-0.351689	No
row_774	AFAP1	13208	-4.61392	-0.15754	No		row_774	TSPAN6	14036	-7.60781	-0.352013	No
row_775	NETO2	13258	-4.73759	-0.160291	No		row_775	RSPH3	14064	-7.74874	-0.353336	No
row_776	SUPT6H	13283	-4.79045	-0.161466	No		row_776	AGGF1	14068	-7.77869	-0.353148	No
row_777	RAB36	13285	-4.79232	-0.161195	No		row_777	ATPAF1	14071	-7.7957	-0.352896	No
row_778	DLL1	13307	-4.83022	-0.162179	No		row_778	OXSM	14072	-7.79662	-0.352519	No
row_779	ACSL4	13334	-4.9222	-0.16347	No		row_779	BPHL	14090	-7.92009	-0.353205	No
row_780	GZF1	13378	-5.0578	-0.165822	No		row_780	C17orf62	14094	-7.96133	-0.353008	No
row_781	DSP	13408	-5.12226	-0.167289	No		row_781	KIF13B	14117	-8.04012	-0.354003	No
row_782	CPNE8	13419	-5.1524	-0.167558	No		row_782	OCRL	14160	-8.24921	-0.356245	No
row_783	PIK3R1	13421	-5.1616	-0.167261	No		row_783	HDHD2	14174	-8.3395	-0.356659	No
row_784	ZNF12	13428	-5.18599	-0.167276	No		row_784	NME3	14182	-8.36741	-0.356694	No
row_785	PSMD9	13434	-5.20198	-0.167228	No		row_785	COG6	14188	-8.38941	-0.356602	No
row_786	SAMD5	13487	-5.35488	-0.170125	No		row_786	CASC4	14219	-8.55015	-0.358075	No
row_787	KIAA0355	13503	-5.392	-0.170692	No		row_787	PPFIBP2	14225	-8.5777	-0.357974	No
row_788	WDR3	13517	-5.43659	-0.17113	No		row_788	SLC30A5	14227	-8.58749	-0.357622	No
row_789	BOC	13528	-5.46451	-0.171378	No		row_789	CRELD1	14241	-8.6685	-0.35802	No
row_790	SULF1	13538	-5.48514	-0.171561	No		row_790	MGST3	14247	-8.70605	-0.357913	No
row_791	HTRA2	13547	-5.52951	-0.171678	No		row_791	CYB5D2	14263	-8.79373	-0.35843	No
row_792	FAM89A	13552	-5.54427	-0.171543	No		row_792	NBN	14269	-8.82629	-0.358318	No
row_793	ETS1	13560	-5.56479	-0.171595	No		row_793	FAM173B	14278	-8.86633	-0.358392	No
row_794	SLC7A6	13598	-5.71291	-0.173523	No		row_794	LRBA	14301	-9.02043	-0.359339	No
row_795	COL14A1	13605	-5.74838	-0.1735	No		row_795	PPP2R5A	14325	-9.1975	-0.36034	No
row_796	UBQLN2	13615	-5.7858	-0.173662	No		row_796	CLN5	14330	-9.22886	-0.360145	No
row_797	KLHL23	13621	-5.81552	-0.17357	No		row_797	BCL2L13	14335	-9.26343	-0.359948	No
row_798	COG3	13629	-5.84874	-0.173603	No		row_798	SERPINB6	14352	-9.3783	-0.3605	No
row_799	CSNK2A1	13649	-5.9039	-0.174386	No		row_799	ZNF217	14372	-9.50534	-0.361235	No
row_800	PVRL3	13657	-5.94594	-0.174411	No		row_800	DCTD	14393	-9.6805	-0.362024	No
row_801	FZD8	13667	-5.9821	-0.17456	No		row_801	NUDT9	14394	-9.69516	-0.361555	No
row_802	ASB1	13668	-5.99819	-0.174141	No		row_802	C7orf25	14398	-9.71375	-0.361274	No
row_803	MEX3C	13691	-6.07784	-0.1751	No		row_803	PIGF	14401	-9.7234	-0.360929	No
row_804	SSR2	13692	-6.0779	-0.174676	No		row_804	RAB3IP	14411	-9.8074	-0.36102	No
row_805	ZNF346	13708	-6.14843	-0.175191	No		row_805	STAU2	14425	-9.87468	-0.36136	No
row_806	PRKCA	13713	-6.16589	-0.175012	No		row_806	EXOC1	14426	-9.87694	-0.360882	No
row_807	COQ10A	13715	-6.18531	-0.174643	No		row_807	GTF2H3	14452	-10.0897	-0.361965	No
row_808	HNRNPU	13780	-6.448	-0.178219	No		row_808	NEU1	14460	-10.1539	-0.361914	No
row_809	C3orf62	13789	-6.49943	-0.178268	No		row_809	MAP3K8	14467	-10.246	-0.361796	No
row_810	TSHZ2	13792	-6.50995	-0.17794	No		row_810	SLC35A3	14472	-10.2769	-0.36155	No
row_811	BDKRB2	13795	-6.53301	-0.17761	No		row_811	TSG101	14478	-10.3133	-0.361365	No
row_812	BLCAP	13818	-6.61359	-0.178532	No		row_812	BCDIN3D	14481	-10.3369	-0.36099	No
row_813	MTMR9	13821	-6.6232	-0.178195	No		row_813	TMEM219	14484	-10.3661	-0.360614	No
row_814	RPS6KA5	13851	-6.75585	-0.179548	No		row_814	SSR1	14486	-10.3803	-0.360175	No
row_815	ZNF77	13853	-6.76199	-0.179139	No		row_815	PDK3	14493	-10.4505	-0.360046	No
row_816	RLF	13857	-6.77541	-0.178855	No		row_816	MLPH	14497	-10.4682	-0.359728	No
row_817	JAG1	13859	-6.79271	-0.178444	No		row_817	TFCP2L1	14537	-10.7476	-0.361661	No
row_818	CLP1	13873	-6.85065	-0.178783	No		row_818	HNRNPH2	14538	-10.7537	-0.36114	No
row_819	ZNF584	13886	-6.90451	-0.179056	No		row_819	ELF1	14559	-10.8908	-0.361871	No
row_820	PLIN5	13930	-7.0983	-0.181265	No		row_820	CSNK1G3	14563	-10.9128	-0.361531	No
row_821	PRPF38A	13944	-7.14049	-0.181585	No		row_821	RBL2	14572	-10.9851	-0.361503	No
row_822	PRICKLE2	13945	-7.14397	-0.181086	No		row_822	ARL1	14573	-10.9935	-0.360971	No
row_823	PLXNB1	13990	-7.35454	-0.18334	No		row_823	SEC23B	14585	-11.1238	-0.361124	No
row_824	RRP8	13995	-7.3829	-0.183077	No		row_824	DENND3	14614	-11.3966	-0.362333	No
row_825	GPSM2	14010	-7.46542	-0.183436	No		row_825	CD47	14618	-11.4605	-0.361967	No
row_826	TOX4	14022	-7.50822	-0.183604	No		row_826	FBXO46	14622	-11.4856	-0.3616	No
row_827	CRLF1	14031	-7.56393	-0.183579	No		row_827	TMEM99	14628	-11.5271	-0.361356	No
row_828	ANKRD37	14039	-7.61531	-0.183488	No		row_828	ANXA4	14634	-11.5451	-0.361112	No
row_829	GALNT10	14046	-7.65213	-0.183332	No		row_829	NDUFA10	14648	-11.6873	-0.361364	No
row_830	PPM1D	14105	-7.98376	-0.186422	No		row_830	EIF4E3	14672	-11.9337	-0.362233	No
row_831	EXTL2	14126	-8.0976	-0.187115	No		row_831	PTGR1	14735	-12.5407	-0.365525	Yes
row_832	ARL4A	14131	-8.11523	-0.186801	No		row_832	NET1	14738	-12.563	-0.365043	Yes
row_833	CAPRIN2	14139	-8.1625	-0.186671	No		row_833	MRRF	14739	-12.5741	-0.364434	Yes
row_834	WDR37	14142	-8.18327	-0.186226	No		row_834	NECAP2	14754	-12.7155	-0.364699	Yes
row_835	TRIT1	14161	-8.2502	-0.186782	No		row_835	KLHL12	14755	-12.7273	-0.364083	Yes
row_836	GJA1	14173	-8.33679	-0.186892	No		row_836	TATDN3	14757	-12.752	-0.363529	Yes
row_837	FGF9	14187	-8.38897	-0.187125	No		row_837	STYXL1	14761	-12.7645	-0.363099	Yes
row_838	TSC22D4	14194	-8.40979	-0.186915	No		row_838	NFU1	14764	-12.7912	-0.362606	Yes
row_839	PUS3	14195	-8.41281	-0.186328	No		row_839	CCBL2	14768	-12.8383	-0.362173	Yes
row_840	ANAPC1	14210	-8.5054	-0.186615	No		row_840	ATP6AP1	14769	-12.8386	-0.361552	Yes
row_841	ARHGAP24	14232	-8.621	-0.187334	No		row_841	SMS	14787	-13.0659	-0.361989	Yes
row_842	PTPN1	14235	-8.62808	-0.186858	No		row_842	COBL	14795	-13.1146	-0.361794	Yes
row_843	MATN2	14238	-8.65165	-0.18638	No		row_843	SNAP29	14796	-13.142	-0.361158	Yes
row_844	C16orf87	14255	-8.76903	-0.186774	No		row_844	CEP63	14804	-13.1706	-0.360961	Yes
row_845	C5orf30	14256	-8.7734	-0.186162	No		row_845	PPIC	14874	-13.9624	-0.364624	Yes
row_846	PRR16	14259	-8.78753	-0.185674	No		row_846	TBC1D8	14881	-14.0477	-0.364322	Yes
row_847	LRP1	14281	-8.88898	-0.186375	No		row_847	TRIP4	14889	-14.1576	-0.364077	Yes
row_848	CAST	14311	-9.09278	-0.187564	No		row_848	PARP3	14891	-14.1652	-0.363454	Yes
row_849	TSPYL2	14321	-9.164	-0.187491	No		row_849	NIPSNAP1	14921	-14.5513	-0.364573	Yes
row_850	EID3	14340	-9.27879	-0.187976	No		row_850	CAT	14924	-14.5783	-0.363993	Yes
row_851	MTF1	14344	-9.29862	-0.187515	No		row_851	GOLPH3L	14925	-14.5871	-0.363287	Yes
row_852	PRPF38B	14346	-9.31889	-0.186928	No		row_852	CETN2	14929	-14.6075	-0.362769	Yes
row_853	TNPO1	14354	-9.3853	-0.186713	No		row_853	ACN9	14930	-14.6176	-0.362061	Yes
row_854	STAC2	14368	-9.4937	-0.186868	No		row_854	HOMER2	14937	-14.7079	-0.361727	Yes
row_855	KLHL20	14371	-9.50272	-0.186331	No		row_855	TRIM41	14948	-14.8848	-0.361635	Yes
row_856	ZNF263	14386	-9.6103	-0.186541	No		row_856	RHPN2	14974	-15.1715	-0.362473	Yes
row_857	BCOR	14417	-9.84879	-0.18774	No		row_857	VRK1	14994	-15.429	-0.362921	Yes
row_858	TRMT12	14418	-9.84901	-0.187053	No		row_858	LDOC1	15006	-15.617	-0.362857	Yes
row_859	LPHN1	14429	-9.89558	-0.186991	No		row_859	PIGP	15025	-15.8384	-0.363222	Yes
row_860	IGFBP2	14444	-10.0089	-0.187174	No		row_860	KIAA0196	15027	-15.8559	-0.362518	Yes
row_861	PAQR3	14450	-10.0662	-0.186785	No		row_861	PQLC3	15052	-16.04	-0.363251	Yes
row_862	HEG1	14461	-10.1625	-0.186705	No		row_862	AGBL5	15053	-16.0441	-0.362474	Yes
row_863	MNAT1	14505	-10.5189	-0.188676	No		row_863	JUP	15063	-16.2037	-0.362256	Yes
row_864	SLBP	14522	-10.6423	-0.188939	No		row_864	IFT74	15066	-16.2306	-0.361596	Yes
row_865	ATP8B2	14552	-10.85	-0.190006	No		row_865	HEATR5B	15070	-16.282	-0.360997	Yes
row_866	UPF3B	14553	-10.8616	-0.189248	No		row_866	COPB2	15074	-16.3526	-0.360394	Yes
row_867	ISCA1	14560	-10.8999	-0.188865	No		row_867	LYRM5	15094	-16.5316	-0.360788	Yes
row_868	POLR2C	14568	-10.975	-0.188539	No		row_868	EXD2	15099	-16.6038	-0.360236	Yes
row_869	GCLM	14580	-11.06	-0.188459	No		row_869	UFC1	15100	-16.6457	-0.359431	Yes
row_870	PFKM	14590	-11.186	-0.188245	No		row_870	ADAR	15118	-16.9113	-0.359681	Yes
row_871	SPRY4	14591	-11.1904	-0.187464	No		row_871	PPP1R1B	15131	-17.0139	-0.359612	Yes
row_872	SFPQ	14598	-11.241	-0.187057	No		row_872	MUT	15140	-17.1124	-0.359287	Yes
row_873	GYPC	14629	-11.5309	-0.188139	No		row_873	ENOSF1	15153	-17.3618	-0.359201	Yes
row_874	ADARB1	14640	-11.5956	-0.187959	No		row_874	STAMBP	15154	-17.3838	-0.35836	Yes
row_875	SRGN	14645	-11.6656	-0.187396	No		row_875	ACSM3	15171	-17.5897	-0.358515	Yes
row_876	INO80D	14649	-11.6941	-0.186769	No		row_876	ATP5G2	15175	-17.6628	-0.357848	Yes
row_877	DCBLD2	14656	-11.7558	-0.186326	No		row_877	LARP7	15184	-17.7597	-0.357492	Yes
row_878	NOP2	14661	-11.8208	-0.185752	No		row_878	ZFP90	15191	-17.8205	-0.357007	Yes
row_879	AHI1	14673	-11.9491	-0.18561	No		row_879	CCDC90B	15194	-17.8584	-0.356268	Yes
row_880	RSBN1	14676	-11.9707	-0.184901	No		row_880	ZFYVE26	15197	-17.9016	-0.355527	Yes
row_881	FBXO11	14681	-11.9843	-0.184316	No		row_881	STRADB	15209	-18.0075	-0.355347	Yes
row_882	SMAD5	14689	-12.052	-0.183915	No		row_882	TCTN1	15216	-18.1292	-0.354847	Yes
row_883	DNAJB6	14694	-12.1126	-0.183321	No		row_883	GNG10	15226	-18.267	-0.354529	Yes
row_884	SS18L1	14695	-12.1175	-0.182476	No		row_884	SFT2D1	15236	-18.3962	-0.354204	Yes
row_885	MTRF1L	14706	-12.2143	-0.182252	No		row_885	WDR27	15248	-18.6566	-0.353993	Yes
row_886	ABI3BP	14733	-12.5152	-0.183014	No		row_886	CCDC125	15251	-18.6753	-0.353215	Yes
row_887	GPR1	14756	-12.7386	-0.183509	No		row_887	CLPX	15299	-19.5446	-0.355225	Yes
row_888	SLC27A3	14758	-12.7524	-0.182682	No		row_888	KIF1B	15305	-19.6437	-0.354588	Yes
row_889	TXNL1	14783	-13.0226	-0.183283	No		row_889	OPN3	15320	-19.8022	-0.35451	Yes
row_890	RAF1	14817	-13.2983	-0.18443	No		row_890	EFNA1	15339	-20.1291	-0.354668	Yes
row_891	PWWP2A	14827	-13.455	-0.184057	No		row_891	FBXO8	15350	-20.3093	-0.354314	Yes
row_892	SNTB2	14848	-13.6399	-0.184363	No		row_892	ACAA1	15360	-20.4624	-0.35389	Yes
row_893	JAM3	14867	-13.8562	-0.184529	No		row_893	HACL1	15381	-20.7562	-0.354143	Yes
row_894	CUL1	14870	-13.9022	-0.183684	No		row_894	PPCS	15382	-20.7704	-0.353137	Yes
row_895	SERPINF1	14875	-13.9684	-0.182961	No		row_895	ALG8	15391	-21.0357	-0.352622	Yes
row_896	THUMPD2	14886	-14.0924	-0.182606	No		row_896	TM9SF2	15400	-21.1965	-0.352099	Yes
row_897	TRIM9	14897	-14.2238	-0.182243	No		row_897	RPUSD3	15408	-21.3509	-0.351506	Yes
row_898	PDPN	14900	-14.2449	-0.181374	No		row_898	MFSD1	15410	-21.3664	-0.350535	Yes
row_899	FAM13B	14902	-14.2524	-0.180443	No		row_899	MLH1	15440	-21.7121	-0.351307	Yes
row_900	MIS12	14923	-14.5719	-0.180684	No		row_900	SUMF1	15457	-22.2006	-0.351239	Yes
row_901	PTPRG	14939	-14.7548	-0.180597	No		row_901	MACROD1	15458	-22.2071	-0.350164	Yes
row_902	COBLL1	14941	-14.7678	-0.17963	No		row_902	YWHAZ	15469	-22.47	-0.349705	Yes
row_903	GAS1	14958	-15.0188	-0.179588	No		row_903	CHURC1	15563	-24.792	-0.354354	Yes
row_904	RNF165	14962	-15.0648	-0.178725	No		row_904	UBA3	15608	-25.8337	-0.355871	Yes
row_905	SLC9A9	14978	-15.1948	-0.178608	No		row_905	OSBPL10	15614	-25.9517	-0.354929	Yes
row_906	PCDH7	14980	-15.2033	-0.17761	No		row_906	SH3BP4	15652	-26.9745	-0.355951	Yes
row_907	POSTN	15003	-15.5686	-0.177907	No		row_907	TRMT5	15676	-27.7495	-0.356054	Yes
row_908	MAP3K7	15005	-15.594	-0.176882	No		row_908	TMEM120A	15692	-28.2397	-0.355631	Yes
row_909	HERPUD1	15017	-15.742	-0.176475	No		row_909	GYG1	15704	-28.649	-0.354936	Yes
row_910	C8orf33	15031	-15.8989	-0.176183	No		row_910	GHDC	15707	-28.7529	-0.35367	Yes
row_911	PKD2	15059	-16.144	-0.176755	No		row_911	CAP2	15718	-29.2825	-0.352881	Yes
row_912	SPOP	15072	-16.3289	-0.17637	No		row_912	VPS29	15732	-29.5734	-0.352267	Yes
row_913	C4orf32	15089	-16.4567	-0.176228	No		row_913	MCCC1	15748	-30.318	-0.351743	Yes
row_914	DCAF6	15096	-16.5792	-0.175449	No		row_914	CD46	15753	-30.4314	-0.350521	Yes
row_915	POLR1C	15101	-16.6505	-0.174538	No		row_915	PEX11B	15763	-30.707	-0.349601	Yes
row_916	C1orf21	15110	-16.7613	-0.173872	No		row_916	TAX1BP1	15767	-30.8744	-0.348295	Yes
row_917	LAMB1	15125	-16.9646	-0.173568	No		row_917	ETFDH	15775	-31.0881	-0.347231	Yes
row_918	LYRM4	15128	-16.9934	-0.172508	No		row_918	CUTA	15778	-31.1573	-0.345848	Yes
row_919	PCOLCE2	15141	-17.1324	-0.172067	No		row_919	PON2	15803	-31.917	-0.345813	Yes
row_920	ZBTB16	15167	-17.5544	-0.172415	No		row_920	SCARB2	15805	-31.96	-0.344328	Yes
row_921	NT5DC3	15177	-17.6931	-0.171746	No		row_921	SYF2	15818	-32.3311	-0.343518	Yes
row_922	CPSF4	15199	-17.9168	-0.171816	No		row_922	IFNGR2	15830	-32.9673	-0.342614	Yes
row_923	LIFR	15264	-18.8846	-0.174524	No		row_923	CFB	15837	-33.3114	-0.341379	Yes
row_924	LMOD3	15265	-18.8865	-0.173206	No		row_924	VAMP7	15838	-33.3342	-0.339765	Yes
row_925	HTRA1	15277	-19.1601	-0.172561	No		row_925	FAM167A	15840	-33.3467	-0.338214	Yes
row_926	CALU	15297	-19.4931	-0.172395	No		row_926	PPM1H	15847	-33.5834	-0.336966	Yes
row_927	KLHL29	15302	-19.5982	-0.171279	No		row_927	ANXA7	15855	-33.9836	-0.335761	Yes
row_928	TMTC1	15303	-19.6211	-0.16991	No		row_928	NKTR	15864	-34.2418	-0.334607	Yes
row_929	MTHFD2	15310	-19.6809	-0.168914	No		row_929	TSC22D1	15877	-34.7061	-0.333682	Yes
row_930	EP300	15342	-20.2152	-0.169453	No		row_930	ERRFI1	15890	-35.1691	-0.332734	Yes
row_931	SETBP1	15348	-20.3016	-0.16835	No		row_931	DECR1	15894	-35.1951	-0.331219	Yes
row_932	CHCHD3	15354	-20.4042	-0.167241	No		row_932	TSEN34	15940	-36.7133	-0.332272	Yes
row_933	UTP11L	15358	-20.4531	-0.166002	No		row_933	SUCLG2	15947	-37.1278	-0.330852	Yes
row_934	CDO1	15370	-20.6183	-0.165255	No		row_934	GTF3C3	15968	-38.7045	-0.330236	Yes
row_935	HSPA14	15395	-21.1286	-0.16529	No		row_935	PCCB	15983	-39.2478	-0.329217	Yes
row_936	CRKL	15402	-21.2597	-0.164184	No		row_936	CCDC28A	15995	-39.7351	-0.327985	Yes
row_937	EGFLAM	15416	-21.4463	-0.163505	No		row_937	ZMYND8	16012	-40.2627	-0.327043	Yes
row_938	BLZF1	15489	-22.9905	-0.166429	No		row_938	LMBRD1	16028	-40.9014	-0.326006	Yes
row_939	FHL3	15521	-23.7751	-0.16672	No		row_939	SDCBP	16059	-42.2517	-0.325848	Yes
row_940	KIF21A	15535	-24.0553	-0.165859	No		row_940	C1orf43	16075	-43.6183	-0.32468	Yes
row_941	TERF2IP	15544	-24.2944	-0.164666	No		row_941	ACTR10	16080	-44.0085	-0.322801	Yes
row_942	CALD1	15547	-24.4338	-0.163087	No		row_942	CDK5RAP3	16102	-45.5542	-0.321917	Yes
row_943	SH3PXD2B	15551	-24.5373	-0.161563	No		row_943	TMEM69	16104	-45.7453	-0.319765	Yes
row_944	MAMDC2	15554	-24.6059	-0.159972	No		row_944	CCNDBP1	16112	-46.096	-0.317974	Yes
row_945	ATF4	15564	-24.829	-0.158805	No		row_945	ZCCHC9	16121	-47.1328	-0.316196	Yes
row_946	RAB3GAP2	15566	-24.9308	-0.157128	No		row_946	KDELR1	16126	-47.6048	-0.314143	Yes
row_947	TBC1D4	15581	-25.3497	-0.15624	No		row_947	GBP2	16132	-47.975	-0.312135	Yes
row_948	ITPRIP	15591	-25.4989	-0.155026	No		row_948	SRP54	16133	-48.0281	-0.30981	Yes
row_949	XPR1	15605	-25.7853	-0.154045	No		row_949	COQ5	16136	-48.086	-0.307609	Yes
row_950	BRPF1	15618	-26.1117	-0.152977	No		row_950	ZNF277	16155	-48.9164	-0.306373	Yes
row_951	RABEPK	15635	-26.5566	-0.15213	No		row_951	DYNC1I2	16164	-49.6109	-0.304474	Yes
row_952	WDR46	15644	-26.7882	-0.150764	No		row_952	STK36	16165	-49.7137	-0.302068	Yes
row_953	HADHB	15662	-27.3414	-0.149925	No		row_953	ACADM	16170	-49.9574	-0.299901	Yes
row_954	IFRD2	15663	-27.3467	-0.148016	No		row_954	DHCR7	16181	-50.5261	-0.298085	Yes
row_955	PRMT5	15664	-27.3492	-0.146108	No		row_955	CHPT1	16186	-51.1719	-0.295859	Yes
row_956	HIBCH	15680	-27.8897	-0.145105	No		row_956	HSD17B4	16215	-53.5471	-0.295028	Yes
row_957	KRT5	15684	-28.0076	-0.143339	No		row_957	CIRBP	16218	-53.8719	-0.292546	Yes
row_958	C14orf132	15686	-28.0414	-0.141445	No		row_958	MRPS31	16221	-54.3639	-0.29004	Yes
row_959	MYCBP2	15705	-28.6622	-0.140577	No		row_959	ANAPC13	16227	-54.8527	-0.2877	Yes
row_960	NEXN	15720	-29.2975	-0.139413	No		row_960	AK3	16236	-56.0033	-0.285492	Yes
row_961	ITIH5	15736	-29.9099	-0.138269	No		row_961	MKRN1	16243	-56.7697	-0.283121	Yes
row_962	GRPEL2	15800	-31.8809	-0.140007	No		row_962	KIAA1671	16249	-57.136	-0.28067	Yes
row_963	NNMT	15808	-32.0728	-0.138209	No		row_963	WDR61	16255	-58.0534	-0.278174	Yes
row_964	KCTD6	15824	-32.5171	-0.136883	No		row_964	ALDH6A1	16256	-58.0925	-0.275362	Yes
row_965	CCND2	15826	-32.8304	-0.134655	No		row_965	DERA	16257	-58.1158	-0.272549	Yes
row_966	SHC1	15841	-33.3781	-0.133206	No		row_966	SPG11	16263	-58.8895	-0.270013	Yes
row_967	BCCIP	15867	-34.3421	-0.132382	No		row_967	CTDSP2	16270	-59.5772	-0.267506	Yes
row_968	DDB1	15885	-35.0316	-0.131006	No		row_968	UFSP2	16293	-62.5622	-0.265862	Yes
row_969	LAMP2	15891	-35.1855	-0.128865	No		row_969	SLC30A9	16296	-63.0258	-0.262937	Yes
row_970	PROS1	15909	-35.4879	-0.127458	No		row_970	RAB11A	16313	-65.2775	-0.260783	Yes
row_971	ATP2A2	15921	-35.8553	-0.125647	No		row_971	GPX4	16314	-65.4609	-0.257614	Yes
row_972	RPL34	15922	-35.8706	-0.123144	No		row_972	GLOD4	16324	-67.1745	-0.254929	Yes
row_973	GATAD2B	15929	-36.2053	-0.120995	No		row_973	IGBP1	16345	-70.154	-0.252791	Yes
row_974	PPAP2B	15930	-36.2493	-0.118465	No		row_974	WDR6	16351	-70.9173	-0.249672	Yes
row_975	RSPO3	15993	-39.6901	-0.119595	No		row_975	ACTR2	16355	-71.3269	-0.246408	Yes
row_976	CDK4	16005	-40.043	-0.117492	No		row_976	C5orf15	16361	-71.9068	-0.243242	Yes
row_977	NAP1L1	16034	-41.1706	-0.11638	No		row_977	GSTK1	16362	-71.9483	-0.239759	Yes
row_978	FOXO1	16107	-45.8396	-0.11771	No		row_978	TMEM14C	16368	-72.989	-0.236541	Yes
row_979	DUSP12	16113	-46.1308	-0.114805	No		row_979	MAT2B	16389	-75.985	-0.234121	Yes
row_980	RRS1	16129	-47.8018	-0.112412	No		row_980	ATP5O	16415	-79.011	-0.231868	Yes
row_981	SPRY2	16130	-47.8048	-0.109076	No		row_981	TMED3	16444	-85.349	-0.229498	Yes
row_982	MKRN2	16137	-48.139	-0.106094	No		row_982	CPNE3	16450	-87.1998	-0.225591	Yes
row_983	DUSP6	16141	-48.2853	-0.102913	No		row_983	CCNG1	16474	-91.5522	-0.222606	Yes
row_984	SVIL	16152	-48.7168	-0.100142	No		row_984	RAB5B	16502	-99.86	-0.21947	Yes
row_985	SVEP1	16153	-48.8038	-0.0967361	No		row_985	CD24	16513	-102.025	-0.215161	Yes
row_986	NDUFAF2	16201	-52.23	-0.0960473	No		row_986	FAF2	16529	-105.631	-0.210991	Yes
row_987	RYR3	16202	-52.3297	-0.0923954	No		row_987	LARS	16551	-111.823	-0.206899	Yes
row_988	DCUN1D5	16209	-53.0123	-0.0890731	No		row_988	REEP5	16573	-122.21	-0.202304	Yes
row_989	AK3	16236	-56.0033	-0.0868001	No		row_989	ARL6IP5	16597	-131.81	-0.19737	Yes
row_990	HNRNPA2B1	16286	-61.9401	-0.0855595	No		row_990	SQLE	16602	-133.838	-0.191143	Yes
row_991	SNAI2	16290	-62.2035	-0.0814071	No		row_991	TMCO1	16610	-137.746	-0.184915	Yes
row_992	DNAJA2	16299	-63.4061	-0.0774854	No		row_992	PARK7	16635	-148.99	-0.179213	Yes
row_993	PSMG1	16305	-63.7673	-0.0733497	No		row_993	TMEM59	16651	-156.26	-0.172592	Yes
row_994	WDR82	16388	-75.949	-0.073207	No		row_994	GLO1	16653	-156.465	-0.165081	Yes
row_995	KLF9	16394	-76.6685	-0.068171	No		row_995	ACAT1	16663	-161.349	-0.157837	Yes
row_996	UBP1	16433	-82.5169	-0.0648024	No		row_996	ACLY	16691	-184.732	-0.150593	Yes
row_997	EBNA1BP2	16452	-87.269	-0.0598443	No		row_997	QARS	16698	-192.877	-0.141634	Yes
row_998	CNBP	16521	-103.79	-0.0568781	No		row_998	CLNS1A	16750	-223.396	-0.134028	Yes
row_999	SLC38A1	16538	-107.947	-0.0503511	No		row_999	NDUFB5	16785	-267.568	-0.123214	Yes
row_1000	FOXO3	16593	-129.282	-0.0447253	No		row_1000	FASN	16802	-291.565	-0.110107	Yes
row_1001	PTDSS1	16606	-134.946	-0.0360625	No		row_1001	BTG1	16831	-363.002	-0.0942966	Yes
row_1002	SRPX	16666	-162.58	-0.0284274	No		row_1002	HMGCS1	16882	-572.686	-0.0697198	Yes
row_1003	GPNMB	16669	-163.958	-0.017111	No		row_1003	ATP5A1	16886	-651.29	-0.0383821	Yes
row_1004	CPVL	16674	-167.644	-0.00566316	No		row_1004	RPL15	16894	-814.994	0.00062832	Yes
row_1005	RPL3	16799	-287.544	0.00660454	No

## Sheet: Figure_5g
Figure 5g_Lung metastasis (n=44)							Figure 5g_Bone metastasis (n=57)							Figure 5g_Brain metastasis (n=193)
NAME	PROBE	RANK IN GENE LIST	RANK METRIC SCORE	RUNNING ES	CORE ENRICHMENT		NAME	PROBE	RANK IN GENE LIST	RANK METRIC SCORE	RUNNING ES	CORE ENRICHMENT		NAME	PROBE	RANK IN GENE LIST	RANK METRIC SCORE	RUNNING ES	CORE ENRICHMENT
row_0	RARRES3	69	4123452663421630	0.055368837	Yes		row_0	CTGF	94	4.02322e+16	0.041402392	Yes		row_0	HIST2H2BE	23	4543640613555900	0.016944675	Yes
row_1	IL13RA2	166	366243577003479	0.102488376	Yes		row_1	ADAMTS1	126	3841369867324820	0.08442057	Yes		row_1	HIST1H2AC	51	4200552463531490	0.0322666	Yes
row_2	ALDH3A1	254	3.42727e+16	0.1467506	Yes		row_2	SCNN1A	530	2.81356e+16	0.09335653	Yes		row_2	RARRES3	69	4123452663421630	0.047876008	Yes
row_3	NR2F1	376	3.13215e+16	0.18474053	Yes		row_3	AOX1	583	2.73377e+16	0.122194104	Yes		row_3	EDN1	87	4048623561859130	0.063183695	Yes
row_4	HLA-DPA1	611	2.69035e+16	0.2096578	Yes		row_4	HLA-DPA1	611	2.69035e+16	0.15200849	Yes		row_4	CTGF	94	4.02322e+16	0.079047136	Yes
row_5	EFEMP1	634	2.65993e+16	0.24670981	Yes		row_5	KRT7	676	2596935272216790	0.17853591	Yes		row_5	ADAMTS1	126	3841369867324820	0.09268141	Yes
row_6	NEDD9	670	2.60762e+16	0.28223652	Yes		row_6	COL5A1	682	2.58385e+16	0.20841241	Yes		row_6	COPZ2	149	3749598741531370	0.106484175	Yes
row_7	ANGPTL4	879	2.29533e+16	0.3029995	Yes		row_7	CYP1B1	735	2.49659e+16	0.23448034	Yes		row_7	IL13RA2	166	366243577003479	0.120294504	Yes
row_8	C10orf116	925	2237591028213500	0.33259717	Yes		row_8	PPL	831	2361212730407710	0.2564151	Yes		row_8	TNFSF10	184	3.60906e+16	0.13382979	Yes
row_9	SPARC	1268	1.88333e+16	0.3394717	Yes		row_9	FN1	907	2.26004e+16	0.2783555	Yes		row_9	COL18A1	197	3559218406677240	0.14746328	Yes
row_10	MMP2	1354	1.81518e+16	0.36060578	Yes		row_10	IL15	1129	2.00578e+16	0.28866097	Yes		row_10	PCDH7	241	3.4467e+16	0.1587881	Yes
row_11	MAN1A1	1614	1.63028e+16	0.3687539	Yes		row_11	S100A2	1219	1.92267e+16	0.30583072	Yes		row_11	TAGLN	258	3.41482e+16	0.1716	Yes
row_12	ABCC3	1785	1.54038e+16	0.38088408	Yes		row_12	POMZP3	1329	1.83867e+16	0.32083243	Yes		row_12	SERPINE1	262	3.39407e+16	0.1851061	Yes
row_13	EMP1	1983	1.43963e+16	0.38996014	Yes		row_13	ITGB4	1688	1.58835e+16	0.31813183	Yes		row_13	HIST1H2BD	304	331186842918396	0.19600694	Yes
row_14	ID1	2030	1.4142e+16	0.40762502	Yes		row_14	GBP2	1710	1577811598777770	0.33531052	Yes		row_14	C17orf91	391	3.10127e+16	0.20336589	Yes
row_15	LY6E	3204	0.9663732051849365	0.3519915	No		row_15	DLC1	1717	1.57461e+16	0.3533421	Yes		row_15	HIST1H1C	395	3.08901e+16	0.21564195	Yes
row_16	CASP1	3277	0.9394354820251465	0.36126816	No		row_16	ABCC3	1785	1.54038e+16	0.36735335	Yes		row_16	FPR1	415	3047900915145870	0.22679482	Yes
row_17	CSF2RA	3706	0.8251709342002869	0.3477833	No		row_17	MITF	2018	1.42052e+16	0.37017152	Yes		row_17	MANSC1	491	2892237663269040	0.23396915	Yes
row_18	EPHX1	4161	0.710398256778717	0.33110136	No		row_18	CAV2	2037	1.41251e+16	0.3855979	Yes		row_18	SCNN1A	530	2.81356e+16	0.2430402	Yes
row_19	EREG	5864	0.37458744645118713	0.23556	No		row_19	DUSP1	2073	1.39662e+16	0.39982975	Yes		row_19	COL5A1	682	2.58385e+16	0.2444234	Yes
row_20	SOX4	6481	0.27058160305023193	0.20292783	No		row_20	SAA2	2474	1.21369e+16	0.39026108	No		row_20	NMU	708	2.53916e+16	0.2531659	Yes
row_21	FSCN1	7296	0.13346447050571442	0.15657534	No		row_21	MCAM	3021	1.02095e+16	0.36977598	No		row_21	LEF1	725	2.51094e+16	0.26233315	Yes
row_22	ASMTL	7364	0.1211562380194664	0.15434876	No		row_22	PON2	3028	1.01875e+16	0.38131645	No		row_22	HIST2H2AA3	734	2.49724e+16	0.2719239	Yes
row_23	CXCL1	7382	0.11760739982128143	0.15503645	No		row_23	ARHGEF10	3068	1.00679e+16	0.39075854	No		row_23	ANGPTL4	879	2.29533e+16	0.2725626	Yes
row_24	ISG20	7844	0.041866485029459	0.12829897	No		row_24	FHL1	3213	0.9639704823493958	0.39346844	No		row_24	ARHGEF5	885	2285195827484130	0.28147778	Yes
row_25	CNOT2	8788	-0.05475744605064392	0.07316071	No		row_25	TGFBI	3468	0.887955904006958	0.3887617	No		row_25	RGS2	894	2.27552e+16	0.29017448	Yes
row_26	TNC	9324	-0.1338152140378952	0.043360323	No		row_26	DDR1	3821	0.7974507808685303	0.37718135	No		row_26	ALDH1A3	929	2.23332e+16	0.29714525	Yes
row_27	OLFML2A	9418	-0.150711327791214	0.04001793	No		row_27	PTK7	3924	0.769125759601593	0.3801088	No		row_27	AGR2	951	2.20876e+16	0.30479488	Yes
row_28	PARD6B	10587	-0.3372948467731476	-0.024390489	No		row_28	SLC4A7	4799	0.5693493485450745	0.33488187	No		row_28	CAV1	1026	2124049186706540	0.30893153	Yes
row_29	GPR153	10704	-0.3596571981906891	-0.026083931	No		row_29	BCL3	4835	0.5612439513206482	0.33935848	No		row_29	PLOD2	1109	2028620958328240	0.31220472	Yes
row_30	STOM	12004	-0.5958380103111267	-0.0945335	No		row_30	SLC5A3	4845	0.5600359439849854	0.34536418	No		row_30	DAAM1	1187	1.95265e+16	0.31547076	Yes
row_31	MBNL2	12391	-0.676545262336731	-0.107670635	No		row_31	SERPINA1	5192	0.49919620156288147	0.33065706	No		row_31	S100A2	1219	1.92267e+16	0.32136843	Yes
row_32	LAPTM5	12634	-0.7299806475639343	-0.1114968	No		row_32	SOX4	6481	0.27058160305023193	0.2573686	No		row_32	ATP2B4	1316	1.84865e+16	0.3230782	Yes
row_33	MYH10	12961	-0.8104416131973267	-0.1191446	No		row_33	CTSB	6780	0.22119931876659393	0.2422641	No		row_33	POMZP3	1329	1.83867e+16	0.32977405	Yes
row_34	MATN2	13073	-0.8380648493766785	-0.11364276	No		row_34	RHBDL2	6862	0.20562943816184998	0.23985769	No		row_34	GAL3ST4	1392	1.78675e+16	0.3332687	Yes
row_35	KLRC1	14191	-1165234088897700	-0.16308737	No		row_35	IL11	7362	0.12128618359565735	0.21165627	No		row_35	DAB2	1445	1.74299e+16	0.3371853	Yes
row_36	MBP	15085	-1.54946e+16	-0.19370632	No		row_36	TNKS	7753	0.05837918817996979	0.18918985	No		row_36	HSPB1	1467	1.72775e+16	0.34289536	Yes
row_37	PTGS2	15633	-1.89435e+16	-0.19883108	No		row_37	SOS1	7891	0.03425327315926552	0.18145832	No		row_37	GBP1	1508	1.69563e+16	0.34733903	Yes
row_38	C14orf139	15951	-2.17066e+16	-0.18633051	No		row_38	PCTK2	7916	0.02975183166563511	0.18038125	No		row_38	IL1B	1549	1.67157e+16	0.35168567	Yes
row_39	COL6A1	16206	-2.45678e+16	-0.16596752	No		row_39	HLA-DRB3	8045	0.010273936204612255	0.17290388	No		row_39	MAN1A1	1614	1.63028e+16	0.35442972	Yes
row_40	KYNU	16457	-2840132236480710	-0.13983929	No		row_40	LAMB1	8763	-0.05137861520051956	0.13094689	No		row_40	ITGB4	1688	1.58835e+16	0.3564662	Yes
row_41	MMP1	16756	-3532013177871700	-0.10658079	No		row_41	FTH1	9056	-0.0936364233493805	0.11470891	No		row_41	GBP2	1710	1577811598777770	0.3615717	Yes
row_42	MOCOS	16806	-3.7091e+16	-0.05600083	No		row_42	NEDD4L	9635	-0.18337097764015198	0.08254351	No		row_42	SAT1	1821	1.51839e+16	0.3611121	Yes
row_43	CXCR4	16879	-4282438278198240	0.001482694	No		row_43	HLA-DRA	11062	-0.42634347081184387	0.0028830683	No		row_43	ZFP36L2	1989	1436172366142270	0.3569102	Yes
							row_44	TMEM4	12295	-0.6548590660095215	-0.06259412	No		row_44	PBX1	2062	1.40191e+16	0.3582547	Yes
							row_45	KHDRBS3	13877	-1.05813e+16	-0.14407665	No		row_45	DUSP1	2073	1.39662e+16	0.3632878	Yes
							row_46	SCAMP4	14304	-1.20082e+16	-0.15533878	No		row_46	PDGFA	2234	1.31539e+16	0.3590178	No
							row_47	FYN	14449	-1.25803e+16	-0.14919497	No		row_47	CRIP2	2338	1.27148e+16	0.35798144	No
							row_48	MRPS18B	14482	-1.27116e+16	-0.1362501	No		row_48	HIST1H2BC	2708	1.12295e+16	0.34042946	No
							row_49	CRADD	14521	-1.28446e+16	-0.12350613	No		row_49	APPL2	2739	1.11332e+16	0.3431235	No
							row_50	NCF2	14746	-1384651780128470	-0.120632	No		row_50	CSF1	2843	1.08348e+16	0.3413291	No
							row_51	FKBP11	16509	-2941678285598750	-0.19086227	No		row_51	SH3GL1	2942	1.04827e+16	0.33969188	No
							row_52	TNFAIP2	16602	-3.16861e+16	-0.159321	No		row_52	ALOX5AP	2988	1033534288406370	0.34116665	No
							row_53	CX3CL1	16675	-3.33882e+16	-0.124604955	No		row_53	PON2	3028	1.01875e+16	0.3429408	No
							row_54	MMP1	16756	-3532013177871700	-0.08810769	No		row_54	SUMO3	3085	1.00186e+16	0.34362963	No
							row_55	GPRC5C	16851	-4004619598388670	-0.04692246	No		row_55	ARHGDIB	3177	0.9753826856613159	0.3421174	No
							row_56	CXCR4	16879	-4282438278198240	0.0014837721	No		row_56	LY6E	3204	0.9663732051849365	0.34445825	No
														row_57	KCTD12	3205	0.9662692546844482	0.34835446	No
														row_58	STC1	3232	0.9574332237243652	0.35065925	No
														row_59	CASP1	3277	0.9394354820251465	0.35181442	No
														row_60	PPP2R1B	3356	0.916927695274353	0.35084435	No
														row_61	ETS2	3389	0.9075729250907898	0.3525891	No
														row_62	ADCY9	3433	0.8985764980316162	0.35363936	No
														row_63	IDS	3584	0.8576119542121887	0.34812185	No
														row_64	MAGEH1	3704	0.8260334730148315	0.34433195	No
														row_65	LPXN	3975	0.7563763856887817	0.33122578	No
														row_66	ZNF76	3977	0.7554941177368164	0.33421224	No
														row_67	SRGN	3995	0.7516244649887085	0.33622572	No
														row_68	LOC100133916	4011	0.7494838833808899	0.33835024	No
														row_69	TSPAN1	4035	0.7434601783752441	0.33997178	No
														row_70	CD99	4059	0.7377552390098572	0.34157032	No
														row_71	FKBP5	4257	0.6896643042564392	0.33256325	No
														row_72	HCFC1R1	4383	0.6593297123908997	0.32774216	No
														row_73	PCBP3	4716	0.5857344269752502	0.310238	No
														row_74	DTNA	4752	0.5806293487548828	0.31048492	No
														row_75	CEBPD	4893	0.5504935383796692	0.3043274	No
														row_76	IL18	5026	0.5280860662460327	0.29855824	No
														row_77	ARPC1A	5086	0.5163899660110474	0.29711005	No
														row_78	RAPGEF1	5403	0.456805020570755	0.28004342	No
														row_79	JAG2	5539	0.4343550503253937	0.2737168	No
														row_80	ZNF140	5633	0.4166754484176636	0.26983204	No
														row_81	CTDSPL	5893	0.3703036308288574	0.25582737	No
														row_82	TRRAP	5939	0.36204034090042114	0.2545945	No
														row_83	FAM20B	6407	0.28272831439971924	0.22779053	No
														row_84	SOX4	6481	0.27058160305023193	0.22451346	No
														row_85	NDUFB2	6534	0.2594996690750122	0.22244827	No
														row_86	ODZ3	6617	0.2473098784685135	0.21853884	No
														row_87	KCNK1	6641	0.24459105730056763	0.21814881	No
														row_88	FZD1	6699	0.2366863489151001	0.21569246	No
														row_89	GSTP1	6778	0.22140231728553772	0.2119179	No
														row_90	CTSB	6780	0.22119931876659393	0.21274999	No
														row_91	FAM59A	6875	0.20392464101314545	0.20794755	No
														row_92	SLC25A14	6918	0.19722431898117065	0.20622964	No
														row_93	IL1A	7010	0.18065409362316132	0.20151289	No
														row_94	JAG1	7056	0.17278656363487244	0.19951692	No
														row_95	TRIM24	7079	0.1686030626296997	0.19888034	No
														row_96	LSS	7165	0.15548928081989288	0.19442114	No
														row_97	ASB1	7181	0.1530858874320984	0.19414087	No
														row_98	FSCN1	7296	0.13346447050571442	0.18785758	No
														row_99	PHC1	7316	0.129667729139328	0.18724352	No
														row_100	IL11	7362	0.12128618359565735	0.1850399	No
														row_101	ASMTL	7364	0.1211562380194664	0.18546858	No
														row_102	SYNJ2BP	7634	0.07692859321832657	0.16968256	No
														row_103	RNF113A	7678	0.06872666627168655	0.16738668	No
														row_104	ISG20	7844	0.041866485029459	0.15768234	No
														row_105	EDIL3	8168	0.0	0.13835491	No
														row_106	LOC100134294	8251	0.0	0.13344826	No
														row_107	NINJ2	8342	0.0	0.12806292	No
														row_108	PELI2	8359	0.0	0.12710552	No
														row_109	STS	8428	0.0	0.123036586	No
														row_110	SULT1C2	8430	0.0	0.12297674	No
														row_111	GJB3	8630	-0.02693088725209236	0.11117773	No
														row_112	TTC15	8733	-0.044382207095623016	0.10525329	No
														row_113	CST7	8861	-0.06419796496629715	0.09791282	No
														row_114	HLA-F	8875	-0.0664854422211647	0.09740301	No
														row_115	C5orf21	8904	-0.0709979385137558	0.09601385	No
														row_116	MAPRE2	8918	-0.07337452471256256	0.09553183	No
														row_117	THBS3	9006	-0.08769302815198898	0.090679586	No
														row_118	ST3GAL1	9118	-0.10252998024225235	0.08445107	No
														row_119	FGFR1OP	9141	-0.10552753508090973	0.08356017	No
														row_120	BAZ1B	9176	-0.11115730553865433	0.08197391	No
														row_121	OLFML2A	9418	-0.150711327791214	0.06816083	No
														row_122	NEDD4L	9635	-0.18337097764015198	0.05597538	No
														row_123	SEPP1	9645	-0.18479782342910767	0.05618199	No
														row_124	HOXC4	9648	-0.18555842339992523	0.056810528	No
														row_125	BRF2	9794	-0.20745769143104553	0.04897064	No
														row_126	TCF3	9903	-0.22739800810813904	0.043425135	No
														row_127	MAP2K3	9978	-0.2404952049255371	0.039966907	No
														row_128	CASP4	10091	-0.25869855284690857	0.034308266	No
														row_129	HLA-G	10127	-0.2626480758190155	0.033273015	No
														row_130	C13orf15	10227	-0.2803690433502197	0.028479636	No
														row_131	S100A4	10285	-0.28867343068122864	0.026232906	No
														row_132	MED14	10342	-0.29728230834007263	0.024080725	No
														row_133	GABRE	10440	-0.31239011883735657	0.019536138	No
														row_134	CDT1	10441	-0.31242337822914124	0.020795895	No
														row_135	TMEM156	10462	-0.31586191058158875	0.020872774	No
														row_136	LAMA4	10592	-0.3375345766544342	0.014514781	No
														row_137	BIN1	10959	-0.40532180666923523	-0.0057513057	No
														row_138	PITX1	10967	-0.40653669834136963	-0.0045309234	No
														row_139	PFKL	11161	-0.44253724813461304	-0.014295106	No
														row_140	TXNIP	11231	-0.4553285539150238	-0.016587894	No
														row_141	MOCS1	11389	-0.4821797013282776	-0.02403809	No
														row_142	ZMAT5	11400	-0.4834247827529907	-0.02268719	No
														row_143	KTELC1	11661	-0.5321556329727173	-0.036099106	No
														row_144	VEGFA	11875	-0.5707945227622986	-0.04654287	No
														row_145	PELI1	12059	-0.6068661212921143	-0.055046074	No
														row_146	EDNRA	12146	-0.623733639717102	-0.05767705	No
														row_147	NCK2	12330	-0.6614495515823364	-0.06596016	No
														row_148	NR3C2	12334	-0.6629922986030579	-0.06346634	No
														row_149	GJA1	12408	-0.6805673241615295	-0.06509027	No
														row_150	SERPINE2	12715	-0.7521958351135254	-0.08036745	No
														row_151	CPVL	12784	-0.7687089443206787	-0.08133678	No
														row_152	HIST1H1D	13026	-0.8249540328979492	-0.092431165	No
														row_153	CASK	13264	-0.8858838081359863	-0.103040524	No
														row_154	PRSS2	13292	-0.8940784931182861	-0.10105101	No
														row_155	WDR8	13347	-0.9101983308792114	-0.10061211	No
														row_156	CSF3	13455	-0.9379985332489014	-0.10323248	No
														row_157	STYXL1	13570	-0.9666768312454224	-0.10615608	No
														row_158	PTPRU	13699	-1.00884e+16	-0.109747395	No
														row_159	SDC2	13770	-1028065800666800	-0.109790616	No
														row_160	KHDRBS3	13877	-1.05813e+16	-0.11186675	No
														row_161	SUSD5	13995	-1.10232e+16	-0.114422925	No
														row_162	MORC4	14086	-1.1264e+16	-0.11526639	No
														row_163	COL13A1	14300	-1.19956e+16	-0.12317485	No
														row_164	DLEU2	14447	-1.2571e+16	-0.1268422	No
														row_165	CTSC	14517	-1.28324e+16	-0.12579666	No
														row_166	CRADD	14521	-1.28446e+16	-0.12079697	No
														row_167	PHGDH	14571	-1301642894744870	-0.118480496	No
														row_168	IL32	14584	-1.30953e+16	-0.113918215	No
														row_169	NUP160	14607	-1.3181e+16	-0.10991978	No
														row_170	AKR1C2	14940	-1.47334e+16	-0.123844914	No
														row_171	LIF	15149	-1.58974e+16	-0.1298809	No
														row_172	B4GALT6	15501	-1.80972e+16	-0.1435866	No
														row_173	PRSS3	15564	-1.85113e+16	-0.13983235	No
														row_174	BMP4	15613	-188510262966156	-0.1351034	No
														row_175	PTGS2	15633	-1.89435e+16	-0.12860188	No
														row_176	TNFRSF10D	15634	-1.89623e+16	-0.12095587	No
														row_177	CCL20	15665	-1.91609e+16	-0.11502492	No
														row_178	LAMP3	15845	-2.06672e+16	-0.11740232	No
														row_179	TUBGCP3	15984	-2.19966e+16	-0.116790354	No
														row_180	CST1	16092	-2.31041e+16	-0.113876894	No
														row_181	POLR3G	16273	-2.55729e+16	-0.114336066	No
														row_182	GMFG	16383	-2.72422e+16	-0.109873705	No
														row_183	HBEGF	16432	-2.79181e+16	-0.10148873	No
														row_184	KYNU	16457	-2840132236480710	-0.091472805	No
														row_185	GOLSYN	16477	-2870732545852660	-0.0810343	No
														row_186	IGFBP1	16625	-3.22459e+16	-0.07682815	No
														row_187	GARNL4	16693	-3388099193572990	-0.06717571	No
														row_188	MMP1	16756	-3532013177871700	-0.05664378	No
														row_189	IL27RA	16780	-3601468324661250	-0.043498147	No
														row_190	MMP3	16808	-3.72342e+16	-0.030100135	No
														row_191	SNTB1	16876	-4239292621612540	-0.017015494	No
														row_192	ST6GAL1	16898	-4620532512664790	3588.99	No

## Sheet: Figure_Supp.1j
Figure Supp.1j_Luminal progenitor repressed (n=76)							Figure Supp.1j_Mature luminal repressed (n=232)
NAME	PROBE	RANK IN GENE LIST	RANK METRIC SCORE	RUNNING ES	CORE ENRICHMENT		NAME	PROBE	RANK IN GENE LIST	RANK METRIC SCORE	RUNNING ES	CORE ENRICHMENT
row_0	SCNN1A	61	1044.94	0.149946	Yes		row_0	PTRF	6	2380.78	0.0993833	No
row_1	MAOA	91	752.619	0.258831	Yes		row_1	VIM	83	860.733	0.130886	No
row_2	ADM	94	740.483	0.367538	Yes		row_2	PDCD7	153	533.64	0.149104	No
row_3	NQO1	159	517.802	0.439833	Yes		row_3	HOXA5	248	375.222	0.159186	No
row_4	SERTAD1	239	392.029	0.492754	Yes		row_4	TGFBR2	316	313.166	0.168288	No
row_5	STC2	294	332.167	0.538362	Yes		row_5	CDH3	342	292.673	0.17905	No
row_6	FHL2	365	273.862	0.574451	Yes		row_6	NFIB	345	287.591	0.190979	No
row_7	CDKN1A	423	236.041	0.605753	Yes		row_7	PRICKLE1	372	271.311	0.200786	No
row_8	IGFBP4	480	213.736	0.633838	Yes		row_8	FSTL1	376	269.114	0.211881	No
row_9	GADD45B	493	207.809	0.663665	Yes		row_9	TGFBR3	377	268.633	0.223135	No
row_10	COL4A5	502	205.97	0.69346	Yes		row_10	SIRPA	473	215.902	0.226483	No
row_11	RXRA	572	179.49	0.715739	Yes		row_11	ALDOC	515	201.115	0.232449	No
row_12	BST2	745	132.842	0.725042	Yes		row_12	SGCE	521	196.423	0.240379	No
row_13	CAMK2N1	857	113.156	0.735076	Yes		row_13	SGK1	527	194.641	0.248233	No
row_14	EPAS1	1037	90.7012	0.737769	Yes		row_14	DEGS1	528	194.626	0.256387	No
row_15	RHOB	1170	77.3151	0.741289	Yes		row_15	TMEM43	576	178.544	0.261049	No
row_16	EHD2	1265	69.8109	0.745963	Yes		row_16	FSCN1	600	172.219	0.266884	No
row_17	RAB8B	1408	59.7234	0.746302	Yes		row_17	FOXO1	650	155.867	0.270475	No
row_18	SEMA3C	1726	43.3621	0.733838	No		row_18	IFI16	671	151.3	0.275615	No
row_19	PLCD3	1930	36.6016	0.727155	No		row_19	AKR1B1	700	143.984	0.279967	No
row_20	VPS37C	2145	30.4979	0.718921	No		row_20	C2CD2	720	139.623	0.284677	No
row_21	BCL9	2150	30.3914	0.72315	No		row_21	PIK3R1	812	121.502	0.28431	No
row_22	IRF6	2164	29.999	0.726786	No		row_22	EHBP1	910	106.396	0.28295	No
row_23	COL4A6	2242	28.5735	0.72641	No		row_23	DHX29	959	98.5724	0.2842	No
row_24	CMTM3	2289	27.7239	0.727751	No		row_24	DAB2	971	97.0935	0.287608	No
row_25	PLEKHO1	2463	24.125	0.721017	No		row_25	CASP1	1033	91.4628	0.287782	No
row_26	FNDC4	2500	23.3789	0.722313	No		row_26	HADHA	1049	88.8596	0.290605	No
row_27	ZNF329	2524	22.89	0.724311	No		row_27	SFRP1	1050	88.7528	0.294323	No
row_28	PHF1	2627	20.8672	0.721317	No		row_28	CD82	1054	88.581	0.297854	No
row_29	RUFY3	2791	18.4731	0.714346	No		row_29	HNRNPUL2	1056	88.3384	0.301495	No
row_30	TBC1D9	2813	18.2449	0.715779	No		row_30	UGP2	1086	85.4768	0.303337	No
row_31	WDFY2	2856	17.7974	0.715899	No		row_31	CALD1	1246	70.7121	0.296763	No
row_32	VAMP1	2947	16.651	0.712998	No		row_32	CLIC4	1295	67.2157	0.2967	No
row_33	PGBD1	3005	16.0402	0.711969	No		row_33	SERPINH1	1299	67.1448	0.299333	No
row_34	ZFAND3	3127	14.5112	0.706911	No		row_34	PDXK	1307	66.7721	0.301711	No
row_35	HSPA2	3164	14.1275	0.706848	No		row_35	GLIPR1	1384	60.8463	0.299702	No
row_36	TFE3	3221	13.5475	0.705512	No		row_36	EML1	1415	59.3992	0.300391	No
row_37	MSI2	3471	11.271	0.692372	No		row_37	AXIN2	1483	55.6216	0.298703	No
row_38	GPR137B	3542	10.7064	0.689786	No		row_38	CRYAB	1588	49.7317	0.294549	No
row_39	SNURF	3746	9.13429	0.679066	No		row_39	TFAP2C	1609	48.6809	0.295389	No
row_40	RGS12	4105	7.12718	0.658841	No		row_40	PLXDC2	1680	46.0005	0.293118	No
row_41	EFR3B	4301	6.24599	0.648172	No		row_41	GPM6B	1722	43.4315	0.292478	No
row_42	GLI3	4550	5.31674	0.634217	No		row_42	RGL1	1879	38.0721	0.284717	No
row_43	P4HA1	4680	4.96604	0.627281	No		row_43	C9orf3	1882	38.0137	0.286189	No
row_44	ARL4D	4944	4.26051	0.61228	No		row_44	C1S	1908	37.0901	0.286244	No
row_45	FAM46C	5059	3.99824	0.606093	No		row_45	SLCO3A1	1912	36.9996	0.287614	No
row_46	SFXN5	5490	3.16828	0.581008	No		row_46	SAA1	1948	36.0191	0.287024	No
row_47	ASPH	5710	2.768	0.568401	No		row_47	HPS5	2001	34.3556	0.285344	No
row_48	LYST	5787	2.65558	0.564275	No		row_48	LEPREL1	2188	29.538	0.275426	No
row_49	MLF1	6256	2.00294	0.536761	No		row_49	C1R	2239	28.6574	0.273628	No
row_50	SH2D3A	7593	0.505313	0.457448	No		row_50	MID1	2285	27.7775	0.272093	No
row_51	ASTN2	7780	0.319646	0.446443	No		row_51	C1RL	2401	25.2196	0.266252	No
row_52	MAP1LC3B	7864	0.239807	0.441546	No		row_52	ACSL4	2490	23.6301	0.261964	No
row_53	ZBTB7C	8453	0	0.406606	No		row_53	PYGB	2502	23.3394	0.262282	No
row_54	VASP	9222	-0.73727	0.361079	No		row_54	RECK	2508	23.1272	0.262951	No
row_55	NBEA	10664	-2.40926	0.275807	No		row_55	SASH1	2514	23.0592	0.263617	No
row_56	CXorf40B	10713	-2.47637	0.273319	No		row_56	EXT2	2660	20.3383	0.255772	No
row_57	CPE	10995	-2.89546	0.257047	No		row_57	IL20RB	2795	18.4401	0.248508	No
row_58	PHKG1	11498	-3.80391	0.227777	No		row_58	TLE4	2908	17.1406	0.242509	No
row_59	PGM2L1	11899	-4.61637	0.204687	No		row_59	CHST3	2912	17.1097	0.243046	No
row_60	HDGFRP3	12024	-4.9659	0.198048	No		row_60	LRIG3	2917	17.0278	0.243519	No
row_61	TTC25	12160	-5.36283	0.190815	No		row_61	WASF3	2978	16.3323	0.240605	No
row_62	LIPE	12277	-5.81516	0.184776	No		row_62	SVIL	3038	15.6309	0.237721	No
row_63	TTC39C	12447	-6.4591	0.175683	No		row_63	MAPK1	3158	14.1745	0.231177	No
row_64	KCNMA1	12681	-7.48927	0.162939	No		row_64	FLNA	3260	13.2058	0.225673	No
row_65	EIF2AK3	12684	-7.5115	0.163924	No		row_65	EGFR	3377	12.1347	0.219224	No
row_66	NPAS1	12873	-8.54559	0.154009	No		row_66	MARK1	3415	11.8055	0.217499	No
row_67	FLCN	12942	-8.9881	0.151289	No		row_67	PRRG1	3495	11.1033	0.213226	No
row_68	DGKD	13370	-12.2046	0.12771	No		row_68	HAPLN3	3738	9.20552	0.199098	No
row_69	FAM131A	13519	-13.4995	0.120899	No		row_69	BRSK1	3822	8.65053	0.194482	No
row_70	TPST2	14070	-20.3596	0.0912099	No		row_70	FAS	3833	8.58276	0.194242	No
row_71	ITPR1	14428	-26.4645	0.0738859	No		row_71	FRMD4A	3898	8.19857	0.190747	No
row_72	ITPRIPL2	14763	-34.9915	0.0591817	No		row_72	MTMR2	3992	7.71263	0.185492	No
row_73	PMP22	15796	-94.1131	0.0116903	No		row_73	KCNQ3	4101	7.14511	0.179314	No
row_74	ABLIM1	16140	-154.319	0.0139883	No		row_74	PTPN14	4169	6.87107	0.175583	No
row_75	DDIT3	16322	-213.317	0.0345833	No		row_75	SLC15A3	4260	6.43107	0.170455	No
							row_76	CYP2U1	4394	5.83821	0.162722	No
							row_77	DCLRE1C	4399	5.82327	0.162726	No
							row_78	FZD7	4484	5.51728	0.157919	No
							row_79	HELLS	4503	5.46648	0.157069	No
							row_80	MRAS	4759	4.7302	0.141973	No
							row_81	FOXC2	4844	4.51893	0.137124	No
							row_82	GNAI1	4973	4.18573	0.129622	No
							row_83	CAMK2D	5225	3.66519	0.114722	No
							row_84	SYNM	5414	3.30446	0.103584	No
							row_85	PRDM1	5649	2.88006	0.0896703	No
							row_86	GRB14	6021	2.32118	0.067516	No
							row_87	MEX3B	6228	2.03767	0.055246	No
							row_88	FAM171A1	6309	1.93425	0.0505289	No
							row_89	DOCK2	6398	1.81357	0.0453269	No
							row_90	NPAS2	6435	1.76368	0.0432416	No
							row_91	ANKRD6	6808	1.33093	0.0209858	No
							row_92	FZD1	7023	1.09009	0.00819635	No
							row_93	PLTP	7063	1.04395	0.00590098	No
							row_94	ARSB	7688	0.42583	-0.031507	No
							row_95	TCF7L1	7911	0.193796	-0.0448138	No
							row_96	NLGN4X	8344	0	-0.0707239	No
							row_97	SNCAIP	8417	0	-0.0750423	No
							row_98	TIAM2	8506	-0.0518632	-0.0803181	No
							row_99	ACER3	8540	-0.0800362	-0.082294	No
							row_100	SPARCL1	8600	-0.144521	-0.0858266	No
							row_101	FGD1	8665	-0.198982	-0.0896568	No
							row_102	CAMK2B	8691	-0.218994	-0.0911471	No
							row_103	FAM134B	8868	-0.375891	-0.101687	No
							row_104	B3GNT5	9006	-0.507181	-0.109883	No
							row_105	ZHX1	9048	-0.54796	-0.112319	No
							row_106	SMAD7	9075	-0.574631	-0.113854	No
							row_107	FAM49A	9149	-0.661789	-0.118205	No
							row_108	MATN2	9185	-0.697502	-0.120275	No
							row_109	CLDN11	9394	-0.900066	-0.132713	No
							row_110	FAM43A	9415	-0.9167	-0.133874	No
							row_111	FAM13A	9522	-1.03888	-0.140188	No
							row_112	RUNX3	9530	-1.04545	-0.140564	No
							row_113	LRFN4	9594	-1.12069	-0.144295	No
							row_114	ARL4C	9701	-1.23723	-0.150601	No
							row_115	DAPK2	9845	-1.38563	-0.15912	No
							row_116	PDE8A	9866	-1.40155	-0.160261	No
							row_117	APCDD1	9875	-1.41161	-0.160681	No
							row_118	EMILIN2	10068	-1.65086	-0.172128	No
							row_119	CHRM3	10085	-1.67108	-0.173017	No
							row_120	MYH3	10262	-1.88652	-0.183494	No
							row_121	PTCH1	10472	-2.12834	-0.19594	No
							row_122	COL6A2	10481	-2.13814	-0.196331	No
							row_123	FZD9	10949	-2.82112	-0.224222	No
							row_124	GPR125	11086	-3.0742	-0.23225	No
							row_125	CBR1	11229	-3.33511	-0.240627	No
							row_126	ABL1	11344	-3.53045	-0.247316	No
							row_127	RPAP2	11398	-3.61356	-0.250344	No
							row_128	SNORD88B	11528	-3.85385	-0.25792	No
							row_129	YAF2	11770	-4.30847	-0.272193	No
							row_130	MRGPRX3	11880	-4.58295	-0.278539	No
							row_131	VSNL1	11927	-4.68537	-0.281102	No
							row_132	C3orf58	11994	-4.86208	-0.284856	No
							row_133	CNTNAP3	12005	-4.91577	-0.28525	No
							row_134	DDR2	12096	-5.16615	-0.290432	No
							row_135	RASA3	12112	-5.20281	-0.291113	No
							row_136	ARHGAP26	12140	-5.31736	-0.29251	No
							row_137	NASP	12187	-5.46328	-0.29504	No
							row_138	C15orf41	12229	-5.61316	-0.297264	No
							row_139	DYRK2	12821	-8.27811	-0.332364	No
							row_140	APOC1	12853	-8.45211	-0.333869	No
							row_141	NDUFV3	12935	-8.95264	-0.338352	No
							row_142	CPS1	12965	-9.1302	-0.339709	No
							row_143	SCFD2	13118	-10.2566	-0.348396	No
							row_144	PHF14	13161	-10.5605	-0.350472	No
							row_145	SLC30A5	13200	-10.8013	-0.352299	No
							row_146	FAM135A	13231	-11.0289	-0.353636	No
							row_147	AIF1L	13446	-12.7839	-0.365936	No
							row_148	NAP1L1	13477	-13.133	-0.367185	No
							row_149	LMO4	13527	-13.6049	-0.369554	No
							row_150	HUWE1	13621	-14.4696	-0.374525	No
							row_151	FAM129A	13625	-14.4953	-0.374098	No
							row_152	RNF216	13628	-14.558	-0.373608	No
							row_153	LAPTM4B	13640	-14.6906	-0.373652	No
							row_154	SOX7	13651	-14.7797	-0.373633	No
							row_155	SMYD2	13748	-15.8805	-0.378725	No
							row_156	NLE1	13763	-16.1392	-0.378889	No
							row_157	PRKDC	13971	-18.9589	-0.39051	No
							row_158	POLR3F	14022	-19.6592	-0.392685	No
							row_159	CDT1	14109	-20.9482	-0.396966	No
							row_160	SUPT3H	14115	-21.0081	-0.396385	No
							row_161	UBE2O	14153	-21.6323	-0.397698	No
							row_162	FZD3	14163	-21.7875	-0.397325	No
							row_163	METTL13	14167	-21.8617	-0.396589	No
							row_164	CC2D2A	14263	-23.3509	-0.401309	No
							row_165	POLR3D	14561	-29.7407	-0.417876	No
							row_166	IPO5	14582	-30.5853	-0.417794	No
							row_167	RPS15A	14620	-31.3657	-0.418699	No
							row_168	OXCT1	14634	-31.6122	-0.418155	No
							row_169	RPL28	14665	-32.274	-0.418602	No
							row_170	RPL13	14689	-33.0876	-0.418595	No
							row_171	HNRNPA1	14692	-33.1414	-0.417326	No
							row_172	RAVER2	14700	-33.3621	-0.416349	No
							row_173	FMNL2	14701	-33.3725	-0.41495	No
							row_174	FOXC1	14705	-33.4586	-0.413729	No
							row_175	USP13	14735	-34.2715	-0.414032	No
							row_176	KCNG1	14767	-35.1183	-0.41442	No
							row_177	BACE2	14855	-37.573	-0.418064	No
							row_178	CCT4	14919	-39.7428	-0.420178	No
							row_179	CCT6A	15040	-43.6138	-0.425548	No
							row_180	MRPL1	15043	-43.7069	-0.423837	No
							row_181	IPO11	15057	-44.2457	-0.422762	No
							row_182	TAP2	15119	-46.3741	-0.424478	No
							row_183	GPHN	15137	-47.1893	-0.423521	No
							row_184	UST	15213	-50.7798	-0.425892	No
							row_185	MARCH3	15219	-51.1658	-0.424048	No
							row_186	TOP1MT	15331	-57.3671	-0.428302	Yes
							row_187	TIMM44	15340	-57.9004	-0.426356	Yes
							row_188	ABCC4	15343	-58.0225	-0.424045	Yes
							row_189	RHBDF2	15388	-60.9504	-0.424131	Yes
							row_190	CREG1	15488	-67.0609	-0.427259	Yes
							row_191	RBMX	15489	-67.0748	-0.424449	Yes
							row_192	ETV5	15575	-73.3743	-0.426473	Yes
							row_193	PAFAH1B1	15623	-77.5685	-0.426042	Yes
							row_194	CMTM7	15689	-81.9667	-0.426507	Yes
							row_195	ELP3	15690	-82.2454	-0.423061	Yes
							row_196	SLC43A3	15732	-85.5319	-0.421936	Yes
							row_197	CSNK2A2	15735	-85.5776	-0.418471	Yes
							row_198	UQCRH	15773	-90.842	-0.416884	Yes
							row_199	BCL11A	15779	-91.2665	-0.413361	Yes
							row_200	SLC6A15	15838	-98.9042	-0.412696	Yes
							row_201	UQCRHL	15909	-109.343	-0.412313	Yes
							row_202	LRPPRC	15934	-113.428	-0.409001	Yes
							row_203	SLC39A14	16030	-130.069	-0.409249	Yes
							row_204	PPM1F	16034	-130.586	-0.403958	Yes
							row_205	REXO4	16130	-152.462	-0.403269	Yes
							row_206	TNFAIP6	16135	-153.52	-0.397077	Yes
							row_207	RPUSD2	16215	-170.367	-0.394677	Yes
							row_208	C20orf27	16235	-179.97	-0.388277	Yes
							row_209	CDK6	16276	-194.906	-0.38251	Yes
							row_210	PRELID1	16298	-202.577	-0.375283	Yes
							row_211	RPL37A	16302	-204.596	-0.366891	Yes
							row_212	POLR1E	16316	-210.63	-0.358847	Yes
							row_213	CDCA7	16327	-214.349	-0.350466	Yes
							row_214	ADCY3	16331	-215.182	-0.341631	Yes
							row_215	NSMAF	16347	-222.347	-0.333215	Yes
							row_216	C19orf48	16386	-244.74	-0.325241	Yes
							row_217	RAB38	16406	-249.54	-0.315926	Yes
							row_218	SF3A3	16424	-256.43	-0.306203	Yes
							row_219	CISD1	16457	-271.963	-0.296728	Yes
							row_220	AK2	16468	-278.457	-0.285662	Yes
							row_221	MTHFD1L	16483	-289.695	-0.274364	Yes
							row_222	ZNF581	16503	-302.963	-0.262811	Yes
							row_223	FANCE	16505	-303.368	-0.250162	Yes
							row_224	CCNB1IP1	16522	-316.021	-0.237881	Yes
							row_225	CKS1B	16618	-394.307	-0.22706	Yes
							row_226	REXO2	16698	-511.532	-0.210367	Yes
							row_227	ODC1	16839	-874.663	-0.18212	Yes
							row_228	SERPINE2	16841	-884.84	-0.145109	Yes
							row_229	FBL	16845	-923.255	-0.106609	Yes
							row_230	SNHG5	16874	-1207.41	-0.0577035	Yes
							row_231	PHGDH	16889	-1418.84	0.00089969	Yes

## Sheet: Figure_Supp.3j
Figure Supp.3j_WNT pathway (n=251)							Figure Supp.3j_Hyppo pathway (n=111)
NAME	PROBE	RANK IN GENE LIST	RANK METRIC SCORE	RUNNING ES	CORE ENRICHMENT		NAME	PROBE	RANK IN GENE LIST	RANK METRIC SCORE	RUNNING ES	CORE ENRICHMENT
row_0	SFRP2	2	4.95089	0.0152312	Yes		row_0	BMP7	5	4.92439	0.032416	Yes
row_1	SOX9	36	4.75809	0.0280031	Yes		row_1	ID2	32	4.76846	0.0625458	Yes
row_2	CAMK2B	125	4.26308	0.0359377	Yes		row_2	GLI2	37	4.75661	0.0939068	Yes
row_3	RNF43	152	4.11296	0.0471296	Yes		row_3	WWTR1	193	3.93641	0.110828	Yes
row_4	WWTR1	193	3.93641	0.0569334	Yes		row_4	TCF4	204	3.89229	0.13609	Yes
row_5	ROR2	195	3.93111	0.0690626	Yes		row_5	WNT5A	303	3.60388	0.154196	Yes
row_6	TCF7L1	245	3.7626	0.0777871	Yes		row_6	TGFB3	307	3.57939	0.177796	Yes
row_7	NFATC4	269	3.69541	0.0878644	Yes		row_7	FZD1	423	3.33029	0.193072	Yes
row_8	WNT5A	303	3.60388	0.0970575	Yes		row_8	FZD4	424	3.32961	0.215191	Yes
row_9	PPAP2B	318	3.56285	0.107264	Yes		row_9	APC	438	3.30671	0.236384	Yes
row_10	HIC1	383	3.44901	0.114116	Yes		row_10	AMH	440	3.30442	0.258277	Yes
row_11	DACT3	389	3.43305	0.12446	Yes		row_11	ID1	540	3.09983	0.272974	Yes
row_12	FZD1	423	3.33029	0.132805	Yes		row_12	ID3	658	2.92115	0.285413	Yes
row_13	FZD4	424	3.32961	0.143129	Yes		row_13	FZD7	759	2.75707	0.297775	Yes
row_14	APC	438	3.30671	0.152602	Yes		row_14	BMP4	779	2.72314	0.314734	Yes
row_15	FZD9	737	2.79969	0.143389	Yes		row_15	WNT10B	788	2.70659	0.332238	Yes
row_16	PLCB1	739	2.79108	0.151983	Yes		row_16	AXIN2	886	2.58164	0.343612	Yes
row_17	FGF9	753	2.7656	0.159778	Yes		row_17	WNT3	1014	2.40594	0.352033	Yes
row_18	COL18A1	755	2.76326	0.168286	Yes		row_18	TGFB2	1111	2.31406	0.36169	Yes
row_19	FZD7	759	2.75707	0.176655	Yes		row_19	TEAD2	1177	2.24606	0.37274	Yes
row_20	TBX18	766	2.74771	0.184815	Yes		row_20	AMOT	1316	2.124	0.378633	Yes
row_21	WNT10B	788	2.70659	0.191946	Yes		row_21	FZD8	1514	1.9549	0.37989	Yes
row_22	PLCB3	882	2.58328	0.194372	Yes		row_22	CTGF	1832	1.73881	0.372565	No
row_23	AXIN2	886	2.58164	0.202196	Yes		row_23	TEAD3	1972	1.65562	0.375287	No
row_24	RNF138	902	2.55883	0.20923	Yes		row_24	BMPR1A	2628	1.35091	0.34526	No
row_25	WNT3	1014	2.40594	0.210025	Yes		row_25	BMPR1B	2677	1.33341	0.35126	No
row_26	BICC1	1175	2.24766	0.207387	Yes		row_26	BIRC5	2767	1.29229	0.354545	No
row_27	ASPM	1200	2.22697	0.212851	Yes		row_27	MOBKL1A	2916	1.23232	0.353919	No
row_28	WDR61	1366	2.07916	0.20939	Yes		row_28	YWHAZ	3026	1.19296	0.355354	No
row_29	LRP1	1425	2.02137	0.212176	Yes		row_29	CCND2	3184	1.13661	0.353556	No
row_30	WWOX	1427	2.01846	0.218374	Yes		row_30	PRKCI	3213	1.12532	0.359364	No
row_31	HHEX	1474	1.9865	0.221772	Yes		row_31	CD2	3374	1.07787	0.356998	No
row_32	FZD8	1514	1.9549	0.225491	Yes		row_32	PPP1CB	3760	0.960223	0.340452	No
row_33	GRK5	1521	1.95238	0.231185	Yes		row_33	PPP2R1B	3972	0.902183	0.333881	No
row_34	PPP3R1	1573	1.9161	0.234064	Yes		row_34	FZD5	4274	0.827666	0.321456	No
row_35	MITF	1705	1.81939	0.231839	Yes		row_35	WTIP	4454	0.778245	0.315968	No
row_36	CTR9	1757	1.77886	0.234293	Yes		row_36	PPP2R1A	5124	0.617366	0.280233	No
row_37	CCNE1	1806	1.75363	0.236848	Yes		row_37	CTNNB1	5135	0.614674	0.283721	No
row_38	UBE2B	1848	1.73012	0.239751	Yes		row_38	TGFBR2	5137	0.614231	0.287742	No
row_39	MARK2	1955	1.6639	0.238545	Yes		row_39	DVL2	5205	0.599303	0.287734	No
row_40	NKX2-5	2025	1.62081	0.239428	Yes		row_40	TCF3	5310	0.576299	0.28537	No
row_41	PPP3CB	2061	1.60069	0.242289	Yes		row_41	ACTG1	5532	0.531685	0.275743	No
row_42	MAPK10	2081	1.59396	0.246091	Yes		row_42	RASSF1	5831	0.468535	0.261111	No
row_43	CXXC4	2106	1.58085	0.249551	Yes		row_43	ACTB	6089	0.421897	0.24861	No
row_44	RAC3	2500	1.39695	0.230285	No		row_44	YWHAG	6132	0.411718	0.248845	No
row_45	NDRG2	2570	1.37283	0.230399	No		row_45	STK3	6324	0.37271	0.239948	No
row_46	BCL9	2751	1.29976	0.223621	No		row_46	PPP1CA	6353	0.366985	0.240718	No
row_47	LRP6	2759	1.29578	0.227218	No		row_47	PPP1CC	6387	0.361715	0.241156	No
row_48	TLE1	3164	1.14501	0.20651	No		row_48	FZD3	6388	0.361229	0.243556	No
row_49	CCND2	3184	1.13661	0.208893	No		row_49	GDF5	6524	0.331869	0.237722	No
row_50	PYGO2	3301	1.09864	0.205335	No		row_50	SMAD2	6595	0.317125	0.235661	No
row_51	DISC1	3491	1.03882	0.197207	No		row_51	LATS2	6891	0.251314	0.219764	No
row_52	SIAH2	3537	1.02792	0.197692	No		row_52	BMPR2	7191	0.19623	0.203264	No
row_53	CUL1	3603	1.00831	0.196916	No		row_53	YWHAB	7304	0.175649	0.197762	No
row_54	CACYBP	3612	1.0066	0.199557	No		row_54	DLG4	7341	0.168322	0.196736	No
row_55	NLK	3657	0.992038	0.199991	No		row_55	CCND3	7365	0.164335	0.196459	No
row_56	PRKCA	3765	0.9579	0.196536	No		row_56	YWHAH	7555	0.128994	0.186061	No
row_57	LRRFIP2	3795	0.951127	0.197744	No		row_57	AXIN1	7633	0.113367	0.18223	No
row_58	CDC42	3834	0.939646	0.198376	No		row_58	PPP2CB	7698	0.10332	0.179105	No
row_59	LEO1	3875	0.928381	0.198853	No		row_59	CCND1	7867	0.0710135	0.169573	No
row_60	FRAT1	3906	0.920397	0.199905	No		row_60	SCRIB	8048	0.0321861	0.159069	No
row_61	RBX1	4031	0.886671	0.195209	No		row_61	CRB1	8196	0.00399067	0.150342	No
row_62	ETV2	4093	0.871066	0.194247	No		row_62	WNT7B	8539	0	0.129978	No
row_63	FZD2	4101	0.869844	0.196524	No		row_63	DVL3	8656	-0.0146287	0.123168	No
row_64	ZBED3	4111	0.868701	0.198677	No		row_64	SMAD4	8690	-0.0209601	0.121342	No
row_65	FZD5	4274	0.827666	0.191516	No		row_65	DLG1	8758	-0.0336725	0.117576	No
row_66	JUN	4413	0.790086	0.185679	No		row_66	GSK3B	8951	-0.0751859	0.106643	No
row_67	UBR5	4463	0.776192	0.185144	No		row_67	MPP5	9243	-0.12694	0.0901588	No
row_68	NFATC3	4509	0.76423	0.184811	No		row_68	CSNK1E	9271	-0.133327	0.0894368	No
row_69	NFAT5	4527	0.76007	0.186147	No		row_69	PPP2R2D	9382	-0.158421	0.0839393	No
row_70	DKK2	4557	0.753104	0.186741	No		row_70	SMAD3	9617	-0.201855	0.0713467	No
row_71	RAB5A	4728	0.712351	0.178742	No		row_71	FZD10	9649	-0.206962	0.0708757	No
row_72	CAMK2D	4741	0.709477	0.180222	No		row_72	SMAD7	9953	-0.26562	0.0545981	No
row_73	SENP2	4759	0.703776	0.181383	No		row_73	WNT2B	9996	-0.276165	0.0539318	No
row_74	TLE2	4917	0.667536	0.174026	No		row_74	TEAD4	10130	-0.302543	0.0480222	No
row_75	TSKU	4944	0.660286	0.174512	No		row_75	PPP2R2A	10190	-0.317821	0.0466204	No
row_76	FRAT2	4950	0.658371	0.176253	No		row_76	CTNNA1	10192	-0.318378	0.0486759	No
row_77	MLLT3	4953	0.657621	0.178172	No		row_77	YWHAE	10261	-0.331332	0.0468279	No
row_78	CTBP1	4967	0.654306	0.17942	No		row_78	MOBKL1B	10284	-0.334448	0.0477398	No
row_79	RHOA	4986	0.649885	0.180355	No		row_79	BBC3	10438	-0.365339	0.0410564	No
row_80	CTNNB1	5135	0.614674	0.173374	No		row_80	YWHAQ	10626	-0.40396	0.032605	No
row_81	DAAM2	5158	0.609795	0.173944	No		row_81	PARD3	10627	-0.404055	0.0352893	No
row_82	DVL2	5205	0.599303	0.17304	No		row_82	ITGB2	10979	-0.481904	0.0175903	No
row_83	CTBP2	5249	0.590272	0.172288	No		row_83	LEF1	12047	-0.747068	-0.0409813	No
row_84	COL1A1	5265	0.585758	0.173204	No		row_84	FRMD6	12231	-0.802851	-0.0465446	No
row_85	TBL1X	5355	0.566322	0.169615	No		row_85	SAV1	12369	-0.84594	-0.0490825	No
row_86	BRD7	5659	0.501444	0.152976	No		row_86	BTRC	12548	-0.889017	-0.0537756	No
row_87	PAF1	5669	0.499477	0.153985	No		row_87	PPP2CA	12635	-0.9113	-0.0528425	No
row_88	ROCK1	6038	0.43132	0.133225	No		row_88	TAZ	12646	-0.915019	-0.0473593	No
row_89	CSNK2B	6065	0.42648	0.132987	No		row_89	FGF1	12666	-0.92133	-0.04237	No
row_90	MARK1	6190	0.398733	0.126777	No		row_90	PARD6A	12899	-0.993802	-0.0495824	No
row_91	LDB1	6265	0.384978	0.123528	No		row_91	LLGL1	12928	-1.00395	-0.0445803	No
row_92	AMOTL2	6321	0.373014	0.121382	No		row_92	YAP1	13078	-1.05336	-0.0464548	No
row_93	STK3	6324	0.37271	0.122417	No		row_93	DVL1	13123	-1.06525	-0.0419981	No
row_94	AMOTL1	6381	0.362421	0.120179	No		row_94	BIRC2	13151	-1.07428	-0.0364692	No
row_95	FZD3	6388	0.361229	0.120938	No		row_95	JUB	13192	-1.09014	-0.0316089	No
row_96	FRZB	6673	0.297923	0.104809	No		row_96	PARD6B	13262	-1.11339	-0.028321	No
row_97	CSNK1G1	6691	0.294956	0.104703	No		row_97	FZD6	13532	-1.20633	-0.0363248	No
row_98	ZEB2	6705	0.293288	0.104832	No		row_98	CSNK1D	14084	-1.42027	-0.059699	No
row_99	PROP1	6820	0.266699	0.0988135	No		row_99	TCF7L2	14178	-1.45911	-0.0555435	No
row_100	LATS2	6891	0.251314	0.0953895	No		row_100	WWC1	14429	-1.57957	-0.0599363	No
row_101	PRKACB	6929	0.242954	0.0939212	No		row_101	SNAI2	14938	-1.89744	-0.0775801	No
row_102	CCDC88C	6971	0.23609	0.0921913	No		row_102	NF2	15118	-2.03877	-0.0746947	No
row_103	DDB1	6999	0.229994	0.0912833	No		row_103	INADL	15452	-2.30561	-0.0792066	No
row_104	PTK7	7072	0.218344	0.087637	No		row_104	SERPINE1	15524	-2.36416	-0.0677287	No
row_105	BAMBI	7104	0.211667	0.0864319	No		row_105	MYC	15747	-2.64418	-0.0633818	No
row_106	RUVBL1	7143	0.204329	0.0847837	No		row_106	WNT7A	16197	-3.29554	-0.0682246	No
row_107	PPP3CA	7156	0.20192	0.0846893	No		row_107	BMP2	16500	-3.78852	-0.0610392	No
row_108	CCND3	7365	0.164335	0.0727093	No		row_108	WNT4	16521	-3.84724	-0.0366721	No
row_109	CSNK1G2	7382	0.160679	0.0722468	No		row_109	PARD6G	16715	-4.4237	-0.0187767	No
row_110	CHD8	7495	0.140181	0.0659564	No		row_110	BIRC3	16747	-4.51153	0.00934849	No
row_111	APCDD1	7545	0.130651	0.0634193	No
row_112	LZTS2	7546	0.130642	0.0638243	No
row_113	CREBBP	7553	0.129273	0.0638649	No
row_114	AXIN1	7633	0.113367	0.0594728	No
row_115	PTEN	7709	0.101997	0.0552857	No
row_116	HDAC1	7751	0.0929782	0.0531121	No
row_117	HDAC2	7808	0.082697	0.050006	No
row_118	MESP1	7821	0.0803497	0.0495345	No
row_119	MAP3K7	7842	0.0758808	0.0485689	No
row_120	LRP5	7849	0.0738394	0.0484376	No
row_121	CCND1	7867	0.0710135	0.047637	No
row_122	PIAS4	7974	0.0492224	0.0414248	No
row_123	EMD	8037	0.0338928	0.0378071	No
row_124	TBL1XR1	8152	0.0129238	0.0310019	No
row_125	SLC9A3R1	8210	0.00110607	0.0275828	No
row_126	DLX5	8276	0	0.0236798	No
row_127	EDA	8281	0	0.0234396	No
row_128	PRKCB	8477	0	0.0117307	No
row_129	RSPO3	8487	0	0.0111903	No
row_130	VANGL1	8537	0	0.00824807	No
row_131	WNT7B	8539	0	0.00818802	No
row_132	SULF1	8557	-0.00156645	0.0071721	No
row_133	PTPRU	8625	-0.00943953	0.00317832	No
row_134	PRKX	8629	-0.00979233	0.00302854	No
row_135	DVL3	8656	-0.0146287	0.00151271	No
row_136	STK4	8658	-0.0149259	0.00149895	No
row_137	SMAD4	8690	-0.0209601	-0.000297474	No
row_138	MDFIC	8692	-0.021191	-0.000291812	No
row_139	ZNRF3	8745	-0.031382	-0.00331688	No
row_140	AES	8790	-0.04118	-0.0058312	No
row_141	ZBTB33	8943	-0.0725306	-0.0147332	No
row_142	GSK3B	8951	-0.0751859	-0.0149204	No
row_143	EGR1	8961	-0.0769928	-0.0152221	No
row_144	PPARD	9152	-0.11158	-0.0262848	No
row_145	SCYL2	9254	-0.128495	-0.031951	No
row_146	CSNK1E	9271	-0.133327	-0.0324983	No
row_147	RAC1	9401	-0.161988	-0.0397419	No
row_148	LGR4	9501	-0.179061	-0.0451312	No
row_149	PRKAA1	9566	-0.191097	-0.0483816	No
row_150	SMAD3	9617	-0.201855	-0.050758	No
row_151	FZD10	9649	-0.206962	-0.0519777	No
row_152	DAPK3	9656	-0.207816	-0.0516936	No
row_153	TNKS	9841	-0.244928	-0.0619825	No
row_154	SOX7	9972	-0.270576	-0.0689495	No
row_155	WNT2B	9996	-0.276165	-0.0694742	No
row_156	GLI1	10191	-0.318051	-0.0801369	No
row_157	SOX4	10358	-0.348503	-0.0890239	No
row_158	MYH6	10610	-0.401299	-0.102851	No
row_159	STK11	10641	-0.407145	-0.10339	No
row_160	FBXW4	10669	-0.412505	-0.103732	No
row_161	NDEL1	10671	-0.413222	-0.102511	No
row_162	CCNY	10716	-0.423047	-0.103841	No
row_163	CSNK2A1	10789	-0.441035	-0.106797	No
row_164	TAX1BP3	10823	-0.445817	-0.107396	No
row_165	RYK	10946	-0.475394	-0.113248	No
row_166	FOSL1	10960	-0.477214	-0.112548	No
row_167	GRB10	11024	-0.492549	-0.114804	No
row_168	TSC2	11119	-0.513227	-0.118857	No
row_169	EP300	11328	-0.560444	-0.129609	No
row_170	NFKB1	11400	-0.577602	-0.132081	No
row_171	SOSTDC1	11404	-0.578568	-0.130467	No
row_172	MAPK8	11451	-0.588821	-0.131403	No
row_173	VAX2	11482	-0.596073	-0.131357	No
row_174	CSNK1G3	11496	-0.598598	-0.130281	No
row_175	CBY1	11534	-0.610522	-0.13061	No
row_176	DKK3	11655	-0.643115	-0.135821	No
row_177	PPM1A	11708	-0.657559	-0.136905	No
row_178	GLI3	11739	-0.664108	-0.136647	No
row_179	ROCK2	11782	-0.679174	-0.137063	No
row_180	ILK	11860	-0.702022	-0.13951	No
row_181	PFDN5	11924	-0.715	-0.141075	No
row_182	FGFR3	11946	-0.72132	-0.1401	No
row_183	GRK6	12038	-0.743043	-0.14326	No
row_184	LEF1	12047	-0.747068	-0.141424	No
row_185	MAD2L2	12096	-0.763841	-0.141938	No
row_186	MED12	12232	-0.802985	-0.147554	No
row_187	CTNND1	12276	-0.815049	-0.147609	No
row_188	G3BP1	12289	-0.818063	-0.145793	No
row_189	HBP1	12364	-0.845111	-0.147616	No
row_190	KREMEN2	12385	-0.848287	-0.146186	No
row_191	BTRC	12548	-0.889017	-0.153157	No
row_192	ZRANB1	12562	-0.892943	-0.151169	No
row_193	CD44	12641	-0.913397	-0.15302	No
row_194	DAB2	12742	-0.942701	-0.156102	No
row_195	PSEN1	12852	-0.977139	-0.159617	No
row_196	ANKRD6	12931	-1.00482	-0.161185	No
row_197	STRN	13030	-1.03968	-0.163846	No
row_198	YAP1	13078	-1.05336	-0.163402	No
row_199	DVL1	13123	-1.06525	-0.162741	No
row_200	CAMK2G	13163	-1.07883	-0.161737	No
row_201	CAV1	13195	-1.09076	-0.160216	No
row_202	CSNK1A1	13432	-1.1719	-0.170754	No
row_203	TGFB1I1	13455	-1.18085	-0.168413	No
row_204	BCL9L	13502	-1.19519	-0.167469	No
row_205	CSNK2A2	13521	-1.20239	-0.164822	No
row_206	FZD6	13532	-1.20633	-0.161682	No
row_207	KREMEN1	13593	-1.22616	-0.161483	No
row_208	RNF146	13689	-1.26031	-0.163279	No
row_209	PPP3CC	13729	-1.2764	-0.161663	No
row_210	KLHL12	13736	-1.27866	-0.158059	No
row_211	CFC1	13842	-1.32759	-0.160247	No
row_212	LRP4	14040	-1.40243	-0.167727	No
row_213	CSNK1D	14084	-1.42027	-0.165906	No
row_214	TLE3	14128	-1.43858	-0.164027	No
row_215	TCF7L2	14178	-1.45911	-0.162445	No
row_216	RAC2	14212	-1.47276	-0.15986	No
row_217	PRICKLE2	14231	-1.48515	-0.156335	No
row_218	INVS	14392	-1.5599	-0.161106	No
row_219	MAPK9	14450	-1.58883	-0.159602	No
row_220	NXN	14466	-1.59547	-0.155556	No
row_221	TLE4	14644	-1.70342	-0.160902	No
row_222	CYLD	14825	-1.80332	-0.166119	No
row_223	SNAI2	14938	-1.89744	-0.16696	No
row_224	CALCOCO1	15187	-2.08794	-0.175378	No
row_225	SULF2	15331	-2.1911	-0.17717	No
row_226	NOTCH1	15476	-2.32069	-0.178621	No
row_227	MYC	15747	-2.64418	-0.186634	No
row_228	CELSR2	15852	-2.78716	-0.184237	No
row_229	NPHP3	15863	-2.81055	-0.176123	No
row_230	DAAM1	15937	-2.90953	-0.171485	No
row_231	ISL1	15949	-2.92874	-0.163064	No
row_232	PORCN	15956	-2.94503	-0.154292	No
row_233	CAPRIN2	15965	-2.96812	-0.14557	No
row_234	JUP	16039	-3.07817	-0.140408	No
row_235	CTNNBIP1	16059	-3.0993	-0.131939	No
row_236	DIXDC1	16081	-3.12991	-0.123495	No
row_237	WNT7A	16197	-3.29554	-0.120182	No
row_238	DDIT3	16221	-3.33922	-0.111209	No
row_239	PTPRO	16241	-3.37106	-0.101897	No
row_240	TRPM4	16392	-3.61481	-0.0996957	No
row_241	PRICKLE1	16402	-3.6364	-0.0889607	No
row_242	GATA3	16469	-3.73118	-0.0813544	No
row_243	MCC	16484	-3.76248	-0.0705287	No
row_244	BMP2	16500	-3.78852	-0.0596823	No
row_245	WNT4	16521	-3.84724	-0.048954	No
row_246	CDH2	16579	-3.95928	-0.0401	No
row_247	MMP7	16791	-4.62188	-0.0384386	No
row_248	SFRP1	16832	-4.73647	-0.026154	No
row_249	DKK1	16852	-4.81447	-0.0123666	No
row_250	KRT6A	16899	-4.976	0.000300451	No

## Sheet: Figure_Supp.3k
Figure Supp.3k_MYC module (n=320)							Figure Supp.3k_PcG module (n=220)							Figure Supp.3k_Core (n=55)
NAME	PROBE	RANK IN GENE LIST	RANK METRIC SCORE	RUNNING ES	CORE ENRICHMENT		NAME	PROBE	RANK IN GENE LIST	RANK METRIC SCORE	RUNNING ES	CORE ENRICHMENT		NAME	PROBE	RANK IN GENE LIST	RANK METRIC SCORE	RUNNING ES	CORE ENRICHMENT
row_0	GTF3C4	150	4.12299	0.00520916	Yes		row_0	BMP7	5	4.92439	0.0130498	Yes		row_0	JAM2	335	3.53585	0.0174037	No
row_1	RRM2	207	3.88968	0.0152795	Yes		row_1	HEY2	10	4.88281	0.0260468	Yes		row_1	SPRY2	688	2.87256	0.0268043	No
row_2	RANBP2	260	3.72496	0.0250216	Yes		row_2	SOX9	36	4.75809	0.0374472	Yes		row_2	RBM14	849	2.62536	0.0449928	No
row_3	AMH	440	3.30442	0.0256523	Yes		row_3	IGFBP5	56	4.62664	0.0488507	Yes		row_3	SOX13	1009	2.40999	0.0609696	No
row_4	NEK8	467	3.24413	0.0352998	Yes		row_4	DMRTA1	91	4.44662	0.0588673	Yes		row_4	ZIC2	1192	2.23354	0.0737208	No
row_5	MCM6	525	3.12396	0.0426627	Yes		row_5	GPR124	155	4.10978	0.0662326	Yes		row_5	ANP32A	1250	2.17962	0.0933218	No
row_6	FUBP1	529	3.11862	0.0532631	Yes		row_6	ARHGAP20	159	4.09132	0.077144	Yes		row_6	REST	1306	2.13165	0.112536	No
row_7	HELLS	669	2.90078	0.0549103	Yes		row_7	EFHD1	165	4.0666	0.0878684	Yes		row_7	ZIC5	1502	1.96079	0.121639	No
row_8	IPMK	673	2.89679	0.0647438	Yes		row_8	GADD45G	179	3.98908	0.0979032	Yes		row_8	SLC20A1	1589	1.90432	0.136616	No
row_9	MCM5	707	2.84913	0.0726037	Yes		row_9	FOXA1	182	3.98489	0.108586	Yes		row_9	ITGA9	1670	1.84644	0.151339	No
row_10	AURKB	733	2.80762	0.0808024	Yes		row_10	CPNE7	238	3.78227	0.115543	Yes		row_10	RHOF	2183	1.5472	0.137268	No
row_11	UNG	822	2.66432	0.0847072	Yes		row_11	GPR150	257	3.72786	0.12457	Yes		row_11	RARG	2457	1.41548	0.135992	No
row_12	ABCB8	850	2.6214	0.0921416	Yes		row_12	WNT5A	303	3.60388	0.131643	Yes		row_12	MSH6	3918	0.916995	0.0590151	No
row_13	CRAT	905	2.55769	0.0977277	Yes		row_13	PDGFRA	354	3.49974	0.138133	Yes		row_13	FBXO15	3964	0.903781	0.0658747	No
row_14	DHX9	928	2.5275	0.105139	Yes		row_14	FZD1	423	3.33029	0.143086	Yes		row_14	MAP4K4	3978	0.899778	0.0745913	No
row_15	KCNK5	1057	2.36584	0.1056	Yes		row_15	DRD4	426	3.32799	0.151988	Yes		row_15	KLF2	3981	0.899318	0.0839558	No
row_16	HSPA14	1066	2.36167	0.113282	Yes		row_16	NRP2	436	3.31684	0.16044	Yes		row_16	RBBP5	4252	0.832121	0.0767066	No
row_17	RCC1	1158	2.264	0.115622	Yes		row_17	HOXD11	493	3.17678	0.165696	Yes		row_17	TCF3	5310	0.576299	0.0200537	No
row_18	MCM4	1189	2.23585	0.121543	Yes		row_18	ATOH8	523	3.13267	0.17245	Yes		row_18	UCK2	5316	0.575114	0.0258214	No
row_19	BLM	1323	2.11984	0.120852	Yes		row_19	FOXC1	558	3.06832	0.17873	Yes		row_19	CBX1	7016	0.226723	-0.0726187	No
row_20	ADH5	1350	2.09295	0.12652	Yes		row_20	TIAM2	594	3.01816	0.184814	Yes		row_20	LEFTY2	7029	0.224403	-0.0709645	No
row_21	SARS2	1373	2.06948	0.132347	Yes		row_21	ID3	658	2.92115	0.188957	Yes		row_21	RPS19	7870	0.0704588	-0.120073	No
row_22	ATAD3A	1420	2.02519	0.136575	Yes		row_22	CHST2	679	2.88552	0.195581	Yes		row_22	TBC1D13	8028	0.0361395	-0.12901	No
row_23	PLK4	1481	1.97835	0.139797	Yes		row_23	DLX4	685	2.88187	0.203094	Yes		row_23	TBL1XR1	8152	0.0129238	-0.136173	No
row_24	PIGW	1506	1.95931	0.145123	Yes		row_24	PRDM8	720	2.82032	0.208702	Yes		row_24	CHD9	8718	-0.0257076	-0.169433	No
row_25	DTL	1533	1.94622	0.150283	Yes		row_25	FGF9	753	2.7656	0.214281	Yes		row_25	GJA1	8839	-0.0499609	-0.176028	No
row_26	ARMC8	1563	1.92332	0.155184	Yes		row_26	UBE2J1	761	2.75482	0.221329	Yes		row_26	IFITM2	9198	-0.119939	-0.196009	No
row_27	TRIP13	1575	1.9152	0.161142	Yes		row_27	BMP4	779	2.72314	0.227693	Yes		row_27	ZFP36L1	9795	-0.235772	-0.228894	No
row_28	KIFC1	1621	1.87572	0.164913	Yes		row_28	LMX1B	781	2.72171	0.235011	Yes		row_28	ASXL1	9879	-0.252113	-0.231162	No
row_29	WBSCR16	1668	1.84762	0.168527	Yes		row_29	PCDH18	876	2.59027	0.236399	Yes		row_29	SOCS3	10525	-0.380846	-0.265425	No
row_30	SLBP	1712	1.81027	0.172192	Yes		row_30	TBX3	896	2.56917	0.242225	Yes		row_30	TMEM8	12653	-0.918965	-0.381966	No
row_31	RG9MTD2	1727	1.80127	0.177575	Yes		row_31	EN2	907	2.55328	0.248547	Yes		row_31	TRIB3	12726	-0.937882	-0.376349	No
row_32	CDT1	1734	1.79527	0.18342	Yes		row_32	NR2F2	981	2.44567	0.250802	Yes		row_32	MYBL2	12784	-0.955106	-0.36966	No
row_33	NOLC1	1785	1.76876	0.18652	Yes		row_33	WNT3	1014	2.40594	0.255407	Yes		row_33	MLLT6	12949	-1.01042	-0.368738	No
row_34	BCLAF1	1795	1.76452	0.192077	Yes		row_34	BAPX1	1056	2.36673	0.259365	Yes		row_34	PHC1	12999	-1.02994	-0.360786	No
row_35	RDH10	1888	1.69703	0.192397	Yes		row_35	PFTK1	1190	2.23523	0.257454	Yes		row_35	PLSCR1	13799	-1.30561	-0.394437	No
row_36	ATAD2	1898	1.68959	0.197695	Yes		row_36	LRP8	1223	2.19902	0.261497	Yes		row_36	TRIM25	13807	-1.31005	-0.381038	No
row_37	PRDX1	1963	1.65774	0.199567	Yes		row_37	MAFB	1248	2.18001	0.265968	Yes		row_37	AGTRAP	14712	-1.73549	-0.416387	Yes
row_38	PPP2R4	1976	1.65262	0.204557	Yes		row_38	CDK5R2	1282	2.15084	0.269821	Yes		row_38	KLF9	14778	-1.77421	-0.401536	Yes
row_39	INCENP	1990	1.64238	0.209451	Yes		row_39	TWIST2	1407	2.03842	0.267915	Yes		row_39	GPR1	14887	-1.85589	-0.388375	Yes
row_40	CHCHD1	2127	1.57234	0.206686	Yes		row_40	FZD8	1514	1.9549	0.266862	Yes		row_40	COBL	15012	-1.95626	-0.375106	Yes
row_41	SLC25A10	2135	1.56771	0.211684	Yes		row_41	HOXA5	1531	1.94677	0.27118	Yes		row_41	FN1	15330	-2.19109	-0.370814	Yes
row_42	CBX5	2172	1.54984	0.214871	Yes		row_42	CXCR4	1669	1.84754	0.267978	Yes		row_42	SULF2	15331	-2.1911	-0.347709	Yes
row_43	RANBP1	2178	1.54897	0.219925	Yes		row_43	HOXA2	1842	1.73441	0.262371	Yes		row_43	DYRK3	15607	-2.45066	-0.338188	Yes
row_44	ST13	2198	1.5418	0.224109	Yes		row_44	CDH11	1890	1.6956	0.264151	Yes		row_44	IL6ST	15650	-2.52459	-0.314059	Yes
row_45	HSPE1	2204	1.53897	0.229128	Yes		row_45	NKX2-5	2025	1.62081	0.260513	Yes		row_45	CBX7	15692	-2.56903	-0.289402	Yes
row_46	POLH	2310	1.48712	0.227938	Yes		row_46	ECGF1	2036	1.61422	0.26429	Yes		row_46	NFKBIA	15696	-2.57348	-0.262443	Yes
row_47	ZGPAT	2341	1.46913	0.231208	Yes		row_47	SOX18	2105	1.58122	0.264501	Yes		row_47	GPA33	15846	-2.77173	-0.242058	Yes
row_48	PLEKHJ1	2364	1.45571	0.234914	Yes		row_48	CXXC4	2106	1.58085	0.268786	Yes		row_48	SOCS2	15998	-3.02315	-0.219141	Yes
row_49	MRPL49	2372	1.45293	0.239515	Yes		row_49	HOXC8	2121	1.57465	0.272216	Yes		row_49	CAMK2N1	16439	-3.69072	-0.206335	Yes
row_50	PMF1	2383	1.4483	0.243919	Yes		row_50	MSX1	2161	1.55291	0.274088	Yes		row_50	UPP1	16525	-3.85542	-0.170725	Yes
row_51	NOLA1	2442	1.42079	0.245333	Yes		row_51	ARG2	2200	1.54128	0.275989	Yes		row_51	DST	16671	-4.25755	-0.134435	Yes
row_52	KCTD9	2492	1.40174	0.247225	Yes		row_52	DLX1	2252	1.51532	0.27704	Yes		row_52	DLL1	16753	-4.53094	-0.0914641	Yes
row_53	MRPL50	2534	1.38765	0.24955	Yes		row_53	COL4A1	2266	1.50668	0.280346	Yes		row_53	SFRP1	16832	-4.73647	-0.0461477	Yes
row_54	MTHFD1	2552	1.37867	0.253291	Yes		row_54	SFXN3	2352	1.46378	0.279219	No		row_54	GJB3	16840	-4.77591	0.00379817	Yes
row_55	CSTF1	2568	1.37337	0.257134	Yes		row_55	NEFL	2581	1.36989	0.269268	No
row_56	ERH	2797	1.2734	0.247789	Yes		row_56	COL4A2	2610	1.35709	0.271269	No
row_57	S100A13	2818	1.26564	0.250959	Yes		row_57	CBX8	2613	1.35629	0.274826	No
row_58	MRPS28	2832	1.26022	0.254532	Yes		row_58	IRX5	2648	1.34489	0.276434	No
row_59	HNRPA2B1	2840	1.25858	0.258461	Yes		row_59	PTGER4	2851	1.25629	0.267733	No
row_60	ESPL1	2852	1.25605	0.26214	Yes		row_60	CNIH3	2936	1.22576	0.266021	No
row_61	TOPORS	2878	1.24533	0.264937	Yes		row_61	CNR1	2994	1.20201	0.265864	No
row_62	AAAS	2900	1.23784	0.26795	Yes		row_62	ZADH2	3087	1.17163	0.263526	No
row_63	EIF2S2	2906	1.23614	0.271922	Yes		row_63	PHLDA2	3138	1.15551	0.263661	No
row_64	DBR1	2976	1.20935	0.271943	Yes		row_64	CCND2	3184	1.13661	0.264046	No
row_65	PASK	3097	1.16904	0.268749	Yes		row_65	NRP1	3214	1.12522	0.265358	No
row_66	PRPF38B	3106	1.16611	0.272298	Yes		row_66	RAB20	3494	1.03836	0.251451	No
row_67	GMFB	3108	1.16426	0.276262	Yes		row_67	HOXB5	3521	1.03161	0.25269	No
row_68	TOE1	3126	1.16006	0.279248	Yes		row_68	STIL	3532	1.0285	0.254878	No
row_69	POLR3B	3140	1.15486	0.282456	Yes		row_69	UNC5C	3711	0.975712	0.246855	No
row_70	DNAJC8	3156	1.14817	0.285521	Yes		row_70	IRS4	3803	0.947673	0.24397	No
row_71	SFRS1	3161	1.14584	0.289241	Yes		row_71	HSPA1B	3818	0.943232	0.245688	No
row_72	SNRPA	3243	1.11567	0.288214	Yes		row_72	HOXB1	3890	0.924037	0.243938	No
row_73	TACC3	3345	1.08605	0.285879	Yes		row_73	HOXC9	3925	0.915137	0.244381	No
row_74	AKT1S1	3435	1.05745	0.284168	Yes		row_74	NFIX	3950	0.909912	0.245409	No
row_75	KIF20A	3470	1.0457	0.285733	Yes		row_75	SLITRK4	3959	0.905995	0.247386	No
row_76	ABCE1	3487	1.04052	0.288366	Yes		row_76	ADAMTS1	4062	0.879859	0.243658	No
row_77	CFL1	3565	1.02009	0.28725	Yes		row_77	FZD2	4101	0.869844	0.243738	No
row_78	EIF5A	3611	1.0072	0.288018	Yes		row_78	BCAN	4230	0.838357	0.238339	No
row_79	CACYBP	3612	1.0066	0.291498	Yes		row_79	FOXC2	4383	0.79574	0.231386	No
row_80	HNRPM	3688	0.982116	0.290371	Yes		row_80	JUN	4413	0.790086	0.23179	No
row_81	PPAN	3766	0.957836	0.28904	Yes		row_81	PANK4	4447	0.779881	0.231927	No
row_82	THRAP3	3792	0.951681	0.290822	Yes		row_82	HSF4	4478	0.772827	0.232224	No
row_83	GTF2IRD2B	3827	0.941053	0.292026	Yes		row_83	DKK2	4557	0.753104	0.22959	No
row_84	HNRPH1	3944	0.911443	0.288182	Yes		row_84	AATF	4832	0.683963	0.215023	No
row_85	WDR34	3987	0.898786	0.288757	Yes		row_85	ALX3	4835	0.683107	0.216754	No
row_86	CLNS1A	4070	0.87673	0.286844	Yes		row_86	EGR2	5111	0.619859	0.201953	No
row_87	DLST	4086	0.872809	0.288957	Yes		row_87	BUB3	5228	0.594346	0.196612	No
row_88	HDLBP	4123	0.865853	0.289779	Yes		row_88	LOXL3	5374	0.563219	0.189448	No
row_89	SEH1L	4155	0.856487	0.290871	Yes		row_89	HMGA2	5455	0.547349	0.186137	No
row_90	AGPAT5	4250	0.83412	0.288087	Yes		row_90	BCL11A	5701	0.493631	0.172792	No
row_91	EWSR1	4306	0.815822	0.287591	Yes		row_91	CYP1B1	5821	0.470059	0.166934	No
row_92	SOD1	4327	0.810669	0.289188	Yes		row_92	DLX2	5829	0.468553	0.167784	No
row_93	FCHSD2	4375	0.798131	0.289113	Yes		row_93	RSRC1	6475	0.341308	0.130052	No
row_94	MRPL12	4379	0.797684	0.29169	Yes		row_94	FLRT2	6495	0.336187	0.129825	No
row_95	ISG20L1	4428	0.785266	0.29151	Yes		row_95	NPAS2	6540	0.329736	0.128082	No
row_96	RNF4	4537	0.757413	0.287617	Yes		row_96	FRZB	6673	0.297923	0.120978	No
row_97	NFYC	4591	0.744291	0.286994	Yes		row_97	ZEB2	6705	0.293288	0.119915	No
row_98	SPHK2	4609	0.739763	0.288527	Yes		row_98	DLX3	6810	0.269001	0.114411	No
row_99	SOS1	4617	0.738164	0.290656	Yes		row_99	ST8SIA3	6850	0.260404	0.11278	No
row_100	SMARCAD1	4668	0.725977	0.290151	Yes		row_100	HOXB6	7036	0.223544	0.102298	No
row_101	HSD17B12	4694	0.718768	0.291129	Yes		row_101	MTO1	7083	0.215913	0.100126	No
row_102	PPP1R7	4753	0.704884	0.290069	Yes		row_102	MEIS1	7368	0.163849	0.0835491	No
row_103	NUTF2	4756	0.70442	0.292383	Yes		row_103	HOXC6	7420	0.156089	0.0809156	No
row_104	GNPAT	4781	0.696366	0.293344	Yes		row_104	IRX1	7466	0.145647	0.0786134	No
row_105	RAF1	4836	0.683033	0.292449	Yes		row_105	RTN4RL1	7652	0.109804	0.0678233	No
row_106	NDUFS1	4848	0.681369	0.294141	Yes		row_106	CHX10	7663	0.108228	0.0675173	No
row_107	COX8A	4859	0.679054	0.295886	Yes		row_107	MSX2	7677	0.106736	0.0670275	No
row_108	GMPS	4901	0.670684	0.295732	Yes		row_108	GFRA2	7679	0.106484	0.0672563	No
row_109	CDK4	4958	0.656385	0.294625	Yes		row_109	NEUROG2	7734	0.0964698	0.0642813	No
row_110	KDELC1	4961	0.655627	0.296771	Yes		row_110	ZC3HAV1	7879	0.0678581	0.0558348	No
row_111	SCAMP4	4980	0.651528	0.297938	Yes		row_111	NETO1	7900	0.0641427	0.05481	No
row_112	AASDHPPT	5020	0.640843	0.297802	Yes		row_112	PCDH7	8463	0	0.021127	No
row_113	SF3B3	5084	0.626566	0.296169	Yes		row_113	RNF150	8484	0	0.0199284	No
row_114	EBNA1BP2	5152	0.610638	0.294241	Yes		row_114	STXBP6	8515	0	0.0181303	No
row_115	NME1	5165	0.60722	0.295616	Yes		row_115	PTPRU	8625	-0.00943953	0.0116231	No
row_116	PSME3	5202	0.59963	0.295519	Yes		row_116	IRX3	8660	-0.0158533	0.00962833	No
row_117	LUC7L	5226	0.59456	0.296187	Yes		row_117	PAX7	8703	-0.0231635	0.00717389	No
row_118	SUZ12	5234	0.593662	0.297817	Yes		row_118	CDKN2C	8991	-0.0803766	-0.00980929	No
row_119	IKBKAP	5238	0.593184	0.299687	Yes		row_119	HOXA6	9000	-0.0810673	-0.010069	No
row_120	MRP63	5250	0.589838	0.301063	Yes		row_120	ASB3	9153	-0.111745	-0.018876	No
row_121	CCT4	5290	0.58074	0.300719	Yes		row_121	ADRA2B	9180	-0.116023	-0.0201198	No
row_122	HSPD1	5300	0.578055	0.302175	Yes		row_122	LRAT	9371	-0.155527	-0.0310857	No
row_123	CCT3	5307	0.576612	0.303806	Yes		row_123	SLC30A3	9494	-0.177492	-0.0379165	No
row_124	ARV1	5319	0.574647	0.30513	Yes		row_124	ALDH1A2	9902	-0.257829	-0.0616107	No
row_125	PTBP1	5331	0.570656	0.306439	Yes		row_125	UNC5B	9977	-0.271889	-0.0653087	No
row_126	LNPEP	5389	0.560554	0.30494	No		row_126	WNT2B	9996	-0.276165	-0.0656389	No
row_127	PNN	5408	0.556759	0.30578	No		row_127	GRIN2A	10194	-0.318611	-0.0765822	No
row_128	RAB34	5464	0.546051	0.304351	No		row_128	DIO3	10332	-0.343521	-0.0838619	No
row_129	PRKDC	5474	0.543533	0.305688	No		row_129	OSR1	10388	-0.356139	-0.0861928	No
row_130	SF3A1	5538	0.530414	0.303723	No		row_130	HES7	10556	-0.389901	-0.0951448	No
row_131	RPL14	5545	0.528154	0.305187	No		row_131	CPEB2	10811	-0.44376	-0.109165	No
row_132	TRNT1	5637	0.505344	0.301447	No		row_132	GBF1	10838	-0.448754	-0.109507	No
row_133	UBE2I	5778	0.477447	0.294656	No		row_133	LSM2	10844	-0.450273	-0.108586	No
row_134	TOMM20	5781	0.477102	0.296185	No		row_134	IRF2	10939	-0.473612	-0.112936	No
row_135	MRPS12	5850	0.464536	0.293691	No		row_135	EFNB2	10951	-0.476104	-0.112304	No
row_136	PAICS	5900	0.456781	0.292315	No		row_136	CBX4	11002	-0.486555	-0.113982	No
row_137	NCL	5910	0.45478	0.293345	No		row_137	GRIK2	11040	-0.495098	-0.114858	No
row_138	OSGEP	6060	0.427118	0.285838	No		row_138	FLI1	11138	-0.518844	-0.119265	No
row_139	PFN1	6068	0.426225	0.286889	No		row_139	ONECUT2	11238	-0.54077	-0.123732	No
row_140	SNRPA1	6114	0.415979	0.285614	No		row_140	WDR8	11252	-0.544126	-0.123036	No
row_141	CCT7	6115	0.415249	0.287049	No		row_141	VAX2	11482	-0.596073	-0.135145	No
row_142	POP7	6180	0.400732	0.284576	No		row_142	SLC16A2	11555	-0.616819	-0.137788	No
row_143	ELK4	6192	0.398527	0.28529	No		row_143	SHOX2	11572	-0.621312	-0.137063	No
row_144	SLC7A6	6220	0.392477	0.285019	No		row_144	TRPC5	11726	-0.661771	-0.144439	No
row_145	ILF3	6233	0.390425	0.285645	No		row_145	DGAT1	11796	-0.683219	-0.146722	No
row_146	GARS	6250	0.388043	0.286022	No		row_146	HSPA1A	11900	-0.709226	-0.150973	No
row_147	SUMF1	6251	0.387852	0.287363	No		row_147	PHPT1	11906	-0.710696	-0.149346	No
row_148	SAMD10	6253	0.387353	0.288642	No		row_148	PFDN4	11923	-0.714985	-0.148367	No
row_149	XPO5	6306	0.37784	0.286813	No		row_149	FGFR3	11946	-0.72132	-0.14773	No
row_150	RNF41	6359	0.365665	0.284941	No		row_150	LEF1	12047	-0.747068	-0.151698	No
row_151	MRPS30	6396	0.360364	0.284016	No		row_151	NOL3	12071	-0.756539	-0.151025	No
row_152	PRPF19	6406	0.356129	0.284705	No		row_152	CCBE1	12215	-0.799731	-0.157428	No
row_153	HNRPR	6407	0.355833	0.285935	No		row_153	CALN1	12282	-0.816973	-0.159169	No
row_154	RPS24	6421	0.352559	0.28637	No		row_154	CREB1	12302	-0.823334	-0.158076	No
row_155	ATP5G2	6474	0.341445	0.284415	No		row_155	PINX1	12606	-0.903853	-0.173785	No
row_156	PLOD3	6483	0.338964	0.285105	No		row_156	DUSP9	12659	-0.920161	-0.174408	No
row_157	PRKAB1	6489	0.338198	0.285972	No		row_157	SLITRK5	12675	-0.92426	-0.172801	No
row_158	LDHA	6498	0.335458	0.28665	No		row_158	FEV	12703	-0.932552	-0.171891	No
row_159	ADSL	6499	0.335375	0.287809	No		row_159	SLIT2	13020	-1.03641	-0.188021	No
row_160	DDX5	6545	0.329235	0.286234	No		row_160	LMBRD1	13110	-1.06154	-0.190477	No
row_161	DPH3	6597	0.316022	0.284251	No		row_161	CAV1	13195	-1.09076	-0.192555	No
row_162	ANP32B	6669	0.298759	0.281003	No		row_162	LRBA	13218	-1.09817	-0.190896	No
row_163	TRAPPC4	6767	0.278684	0.276118	No		row_163	IRX2	13362	-1.15024	-0.196349	No
row_164	ENO3	6776	0.276661	0.276592	No		row_164	ZFPM1	13368	-1.15185	-0.193526	No
row_165	ADPGK	6785	0.274232	0.277058	No		row_165	NEUROG3	13490	-1.19011	-0.197551	No
row_166	PCBP1	6813	0.268262	0.276357	No		row_166	ADM	13534	-1.20738	-0.196856	No
row_167	COG4	6829	0.264851	0.276368	No		row_167	CEBPA	13541	-1.20966	-0.193936	No
row_168	ATP5C1	6837	0.262053	0.276852	No		row_168	CDH4	13575	-1.21936	-0.192608	No
row_169	CCT8	6843	0.261451	0.277455	No		row_169	TDRD6	13595	-1.22701	-0.190421	No
row_170	HMGA1	6851	0.260102	0.277932	No		row_170	INSM1	13644	-1.24213	-0.18993	No
row_171	TRAPPC6B	6893	0.250088	0.276324	No		row_171	COL27A1	13749	-1.28401	-0.192683	No
row_172	ATIC	6943	0.24018	0.2742	No		row_172	CLSTN1	13805	-1.309	-0.19243	No
row_173	WEE1	6951	0.239162	0.274605	No		row_173	IRF5	13896	-1.34898	-0.194167	No
row_174	DDB1	6999	0.229994	0.272566	No		row_174	CDKN1C	14134	-1.44248	-0.204461	No
row_175	EPRS	7069	0.218926	0.269162	No		row_175	UCN	14272	-1.5049	-0.208593	No
row_176	DDX54	7172	0.199184	0.263701	No		row_176	CNTNAP1	14357	-1.53989	-0.209453	No
row_177	SUPV3L1	7195	0.195538	0.26305	No		row_177	PCDHGC3	14405	-1.56741	-0.208021	No
row_178	DBT	7227	0.189876	0.261838	No		row_178	MAB21L1	14519	-1.63194	-0.210369	No
row_179	LRRC40	7294	0.177175	0.258471	No		row_179	DGAT2	14625	-1.69012	-0.21208	No
row_180	RPS3	7340	0.168433	0.25634	No		row_180	MAB21L2	14797	-1.78655	-0.217486	No
row_181	TBRG4	7362	0.164735	0.255643	No		row_181	HOXC10	14971	-1.92285	-0.222642	No
row_182	GNB2L1	7505	0.138661	0.24756	No		row_182	LHX6	15018	-1.962	-0.22008	No
row_183	RPL35A	7547	0.130559	0.24554	No		row_183	PITX1	15088	-2.01852	-0.218744	No
row_184	TNPO3	7651	0.109853	0.239709	No		row_184	OTP	15101	-2.02521	-0.213973	No
row_185	VPS16	7654	0.109613	0.239967	No		row_185	PTPRT	15122	-2.04068	-0.209639	No
row_186	FNBP4	7704	0.102385	0.237367	No		row_186	IL15RA	15232	-2.11491	-0.210439	No
row_187	TIAL1	7744	0.0937194	0.235339	No		row_187	SPON1	15399	-2.25415	-0.214277	No
row_188	SS18	7755	0.0919613	0.235054	No		row_188	TNFAIP2	15406	-2.25724	-0.208518	No
row_189	DERL2	7766	0.0905755	0.234764	No		row_189	FOXD1	15448	-2.30369	-0.20473	No
row_190	RPLP2	7834	0.0780964	0.230995	No		row_190	BACH2	15463	-2.31373	-0.199297	No
row_191	SF3A2	7861	0.0723299	0.229677	No		row_191	SERPINE2	15556	-2.40762	-0.198284	No
row_192	CCND1	7867	0.0710135	0.229621	No		row_192	HSPA1L	15585	-2.43141	-0.193371	No
row_193	RPS19	7870	0.0704588	0.229744	No		row_193	LRRN1	15649	-2.52345	-0.190306	No
row_194	CNOT4	7875	0.0697007	0.229744	No		row_194	BHLHB3	15745	-2.6411	-0.18884	No
row_195	RNMT	7910	0.0610823	0.227905	No		row_195	MYC	15747	-2.64418	-0.181732	No
row_196	RPL18	7945	0.053919	0.226041	No		row_196	PKP1	15785	-2.70289	-0.176622	No
row_197	EEF1A1	7955	0.0522081	0.225679	No		row_197	FBN1	15816	-2.73805	-0.170997	No
row_198	RPL23	7980	0.047889	0.224397	No		row_198	COL12A1	15954	-2.93933	-0.17124	No
row_199	TBC1D17	8002	0.040834	0.223272	No		row_199	RTN4RL2	16025	-3.06337	-0.167131	No
row_200	RPS11	8063	0.030028	0.219758	No		row_200	FBN2	16161	-3.2432	-0.16643	No
row_201	EXOSC1	8136	0.0159319	0.215472	No		row_201	HOXA4	16169	-3.25143	-0.158035	No
row_202	NACA	8162	0.0101077	0.214	No		row_202	FOXD4	16225	-3.34352	-0.152268	No
row_203	ATPIF1	8183	0.00608682	0.212815	No		row_203	SLC23A3	16294	-3.45102	-0.146988	No
row_204	ZMYND12	8543	0	0.191169	No		row_204	FOXQ1	16400	-3.63264	-0.143433	No
row_205	RPL3	8615	-0.00727008	0.186913	No		row_205	FOXF2	16448	-3.70601	-0.136204	No
row_206	ANAPC10	8627	-0.00953525	0.186283	No		row_206	GATA3	16469	-3.73118	-0.127288	No
row_207	M6PRBP1	8640	-0.0121082	0.185601	No		row_207	CDH2	16579	-3.95928	-0.123087	No
row_208	CIRH1A	8753	-0.0329348	0.178962	No		row_208	EPAS1	16582	-3.97051	-0.112443	No
row_209	NDUFA13	8765	-0.0367481	0.178426	No		row_209	EOMES	16584	-3.98392	-0.101703	No
row_210	DARS	8800	-0.0433817	0.176526	No		row_210	CYP27B1	16599	-4.0175	-0.0916515	No
row_211	ALAD	8828	-0.0480134	0.175064	No		row_211	PRKAG2	16620	-4.07469	-0.0818042	No
row_212	QTRTD1	8858	-0.0543292	0.173503	No		row_212	ALOXE3	16640	-4.16622	-0.0716487	No
row_213	STX12	8859	-0.054421	0.173691	No		row_213	CD14	16685	-4.32121	-0.0625715	No
row_214	ARFRP1	8976	-0.0789603	0.16697	No		row_214	CDH13	16694	-4.35601	-0.0512423	No
row_215	RPS12	9033	-0.0869885	0.163894	No		row_215	DLL1	16753	-4.53094	-0.0424356	No
row_216	RPL32	9038	-0.087441	0.163955	No		row_216	TACSTD2	16764	-4.55839	-0.0306776	No
row_217	XRN2	9055	-0.0910392	0.163305	No		row_217	SEMA6A	16797	-4.63616	-0.0200274	No
row_218	RPL7	9113	-0.103762	0.160227	No		row_218	MFSD2	16838	-4.75919	-0.0095231	No
row_219	SP1	9128	-0.106541	0.159751	No		row_219	PPP1R14C	16886	-4.94994	0.00107876	No
row_220	RPL28	9130	-0.107629	0.160063	No
row_221	RPS27A	9142	-0.110288	0.159781	No
row_222	ATF4	9158	-0.112398	0.159265	No
row_223	PPID	9214	-0.121886	0.15637	No
row_224	MMAA	9217	-0.12272	0.156674	No
row_225	LMLN	9239	-0.126538	0.155845	No
row_226	UBQLN4	9312	-0.141225	0.151992	No
row_227	RPS13	9351	-0.150404	0.150221	No
row_228	TARBP2	9375	-0.156718	0.149376	No
row_229	BRE	9412	-0.163557	0.14777	No
row_230	RPLP1	9427	-0.165883	0.1475	No
row_231	AMD1	9503	-0.179388	0.143598	No
row_232	RPS25	9651	-0.207251	0.135451	No
row_233	TAF15	9713	-0.217963	0.132526	No
row_234	COX5A	9733	-0.221162	0.132145	No
row_235	LAPTM4A	9753	-0.226587	0.131783	No
row_236	MRPL17	9781	-0.231826	0.130956	No
row_237	NVL	9809	-0.238899	0.130154	No
row_238	ZNHIT1	9880	-0.252159	0.126805	No
row_239	EEF2	9906	-0.25923	0.126194	No
row_240	KBTBD3	9938	-0.263463	0.125236	No
row_241	RPS27L	10017	-0.279321	0.121498	No
row_242	HMMR	10088	-0.293752	0.118293	No
row_243	ATP5E	10152	-0.308458	0.115561	No
row_244	MIS12	10202	-0.320774	0.113716	No
row_245	EEF1B2	10224	-0.324762	0.113572	No
row_246	CLPP	10374	-0.352229	0.105806	No
row_247	RPL23A	10400	-0.357702	0.105535	No
row_248	TCP1	10528	-0.381558	0.0991964	No
row_249	DNAJB4	10615	-0.401735	0.0953999	No
row_250	IMP4	10704	-0.421101	0.0915496	No
row_251	CSNK2A1	10789	-0.441035	0.0880095	No
row_252	NMD3	10816	-0.444163	0.0879773	No
row_253	LSM2	10844	-0.450273	0.087906	No
row_254	NT5C3	10853	-0.452899	0.0889893	No
row_255	LRDD	10870	-0.457434	0.089606	No
row_256	RPS14	10877	-0.458447	0.0908291	No
row_257	MUS81	11000	-0.485895	0.0851528	No
row_258	MAF1	11016	-0.489867	0.0859419	No
row_259	SNX5	11184	-0.530263	0.0777057	No
row_260	IARS	11231	-0.538021	0.0767921	No
row_261	MRPL18	11317	-0.558746	0.0735986	No
row_262	ARMET	11336	-0.562654	0.0744584	No
row_263	CSDE1	11621	-0.634994	0.0595297	No
row_264	TM9SF4	11787	-0.68032	0.0519329	No
row_265	LMAN2	11837	-0.694368	0.0513789	No
row_266	ATP6V1F	11865	-0.70274	0.0521803	No
row_267	MAP3K12	12000	-0.735172	0.0466423	No
row_268	CANX	12062	-0.75352	0.0455692	No
row_269	BIVM	12126	-0.773768	0.0444456	No
row_270	AHI1	12157	-0.783971	0.045347	No
row_271	MUTYH	12246	-0.80726	0.0428317	No
row_272	G3BP1	12289	-0.818063	0.0431274	No
row_273	MARS	12351	-0.84048	0.042355	No
row_274	MAN1B1	12397	-0.851566	0.0425856	No
row_275	ZCCHC7	12473	-0.869328	0.0410688	No
row_276	DDX31	12615	-0.906307	0.0357003	No
row_277	RBKS	12625	-0.908845	0.0382996	No
row_278	PNPLA2	12663	-0.920903	0.0392523	No
row_279	MAT2B	12835	-0.971422	0.0323	No
row_280	TIMM9	12848	-0.976104	0.0349509	No
row_281	DDX17	12951	-1.01107	0.0322961	No
row_282	RPL37	12955	-1.01221	0.0356145	No
row_283	MRPL36	13054	-1.04765	0.0333274	No
row_284	IPO7	13096	-1.05669	0.0345083	No
row_285	PLA2G6	13107	-1.06077	0.0375725	No
row_286	WDR23	13114	-1.06199	0.0408821	No
row_287	BIRC2	13151	-1.07428	0.0424253	No
row_288	RTCD1	13279	-1.12154	0.0386451	No
row_289	MTHFD1L	13370	-1.15254	0.0372029	No
row_290	CCNI	13388	-1.15844	0.0401826	No
row_291	ATF7	13389	-1.15891	0.0441891	No
row_292	IFRD1	13408	-1.16491	0.0471309	No
row_293	CNIH4	13555	-1.21311	0.0425216	No
row_294	CETN3	13653	-1.24489	0.0409766	No
row_295	SESN2	13735	-1.27823	0.0405116	No
row_296	SLC6A9	13745	-1.2825	0.0444027	No
row_297	ZFP36L2	13810	-1.31119	0.0450766	No
row_298	ZNHIT2	14013	-1.39418	0.0377167	No
row_299	MMP14	14051	-1.40904	0.040357	No
row_300	ANKRD10	14072	-1.41863	0.0440553	No
row_301	TRIM8	14104	-1.4288	0.0471256	No
row_302	RRS1	14149	-1.44902	0.049482	No
row_303	SLC9A8	14160	-1.45283	0.0539016	No
row_304	STC2	14183	-1.46095	0.0576257	No
row_305	NUP50	14306	-1.51675	0.0555132	No
row_306	MAPBPIP	14372	-1.54967	0.0569513	No
row_307	TAF12	14440	-1.58413	0.0583879	No
row_308	SLC33A1	14446	-1.5866	0.0635714	No
row_309	NFKBIL1	14448	-1.58868	0.0690033	No
row_310	TCEA1	14573	-1.66108	0.0672691	No
row_311	SLC3A2	14662	-1.71197	0.0678815	No
row_312	TNFAIP1	14851	-1.82058	0.0628398	No
row_313	EIF4A2	14895	-1.87145	0.0667169	No
row_314	FN1	15330	-2.19109	0.0481234	No
row_315	PPCS	15405	-2.25704	0.0514643	No
row_316	NFE2L1	15583	-2.43129	0.0491971	No
row_317	JUNB	15666	-2.54155	0.0530392	No
row_318	RGS14	15790	-2.70664	0.0549799	No
row_319	ADHFE1	16326	-3.50843	0.0348508	No

## Sheet: Figure_Supp.4e
Figure Supp.4e_Core ESCs (n=298)
NAME	PROBE	RANK IN GENE LIST	RANK METRIC SCORE	RUNNING ES	CORE ENRICHMENT
row_0	TCF7L1	200	2.8645	0.00194967	Yes
row_1	GLDC	234	2.75074	0.0139446	Yes
row_2	FDPS	421	2.35153	0.0141567	Yes
row_3	LMNB1	454	2.25555	0.0236779	Yes
row_4	POLE2	487	2.18435	0.0328342	Yes
row_5	RRM2	490	2.17653	0.0438597	Yes
row_6	HELLS	497	2.16307	0.0545616	Yes
row_7	ALDOC	585	2.00825	0.0593153	Yes
row_8	RCC1	605	1.97843	0.0682438	Yes
row_9	ORC1L	625	1.94486	0.0770003	Yes
row_10	ERCC6L	637	1.93072	0.0861934	Yes
row_11	TIMM13	688	1.86395	0.0925624	Yes
row_12	EXO1	705	1.83989	0.100972	Yes
row_13	TIMM8B	781	1.72951	0.105061	Yes
row_14	MYBL2	788	1.72439	0.113515	Yes
row_15	PLK1	794	1.72077	0.122014	Yes
row_16	HSPA14	840	1.66823	0.127699	Yes
row_17	CDCA3	850	1.66086	0.135636	Yes
row_18	SNRPD1	866	1.645	0.143111	Yes
row_19	PCNA	905	1.60699	0.148927	Yes
row_20	U2AF1	937	1.58536	0.155078	Yes
row_21	MCM5	992	1.53306	0.159496	Yes
row_22	TIMM8A	1005	1.52469	0.166545	Yes
row_23	GTSE1	1019	1.51653	0.173489	Yes
row_24	AURKB	1046	1.49724	0.179506	Yes
row_25	RFC3	1094	1.45892	0.183991	Yes
row_26	CCNA2	1111	1.44606	0.190382	Yes
row_27	CHAF1A	1147	1.41806	0.195421	Yes
row_28	DHX9	1163	1.40401	0.201661	Yes
row_29	ELOVL6	1179	1.39371	0.207848	Yes
row_30	XRCC5	1182	1.39101	0.214848	Yes
row_31	CDC6	1187	1.38756	0.221703	Yes
row_32	MCM2	1190	1.3851	0.228674	Yes
row_33	CDCA7	1236	1.35266	0.232741	Yes
row_34	MCM7	1248	1.34407	0.238928	Yes
row_35	BIRC5	1263	1.3352	0.244879	Yes
row_36	MTF2	1279	1.3255	0.250716	Yes
row_37	TRIP13	1361	1.27583	0.252099	Yes
row_38	CCNF	1370	1.27056	0.2581	Yes
row_39	BUB1B	1424	1.23895	0.261075	Yes
row_40	SMC2	1451	1.22742	0.26571	Yes
row_41	PHB	1453	1.22681	0.271933	Yes
row_42	PSMA7	1455	1.22642	0.278154	Yes
row_43	MCM4	1484	1.21399	0.282592	Yes
row_44	RPA2	1566	1.16888	0.283427	Yes
row_45	BUB1	1582	1.15947	0.288413	Yes
row_46	POLR2F	1587	1.15639	0.294084	Yes
row_47	COQ3	1624	1.1373	0.297621	Yes
row_48	MCM3	1633	1.1338	0.302921	Yes
row_49	PLK4	1639	1.1312	0.308399	Yes
row_50	MSH2	1664	1.1207	0.312615	Yes
row_51	FAM136A	1704	1.10758	0.315808	Yes
row_52	DBF4	1713	1.10476	0.32096	Yes
row_53	C2orf47	1723	1.10017	0.326024	Yes
row_54	POLR3K	1745	1.09075	0.330277	Yes
row_55	KIF11	1787	1.07495	0.333176	Yes
row_56	NDUFS2	1827	1.06448	0.336148	Yes
row_57	VRK1	1833	1.06008	0.341262	Yes
row_58	KPNA2	1906	1.03196	0.341968	Yes
row_59	MRTO4	1922	1.02627	0.346272	Yes
row_60	HN1	1934	1.02192	0.350808	Yes
row_61	HSPE1	1949	1.01592	0.355123	Yes
row_62	FH	1996	0.997972	0.357309	Yes
row_63	PDHA1	2018	0.990251	0.361047	Yes
row_64	NT5DC2	2078	0.969813	0.362261	Yes
row_65	BLM	2086	0.966896	0.36677	Yes
row_66	SPAG5	2183	0.935006	0.365452	Yes
row_67	KIF22	2223	0.920397	0.367686	Yes
row_68	PRDX1	2231	0.917439	0.371942	Yes
row_69	AK3L1	2252	0.910452	0.375334	Yes
row_70	HAT1	2257	0.907903	0.379732	Yes
row_71	ECHS1	2263	0.905194	0.384052	Yes
row_72	DNMT1	2303	0.896913	0.386166	Yes
row_73	CDC20	2321	0.893121	0.38966	Yes
row_74	DTL	2330	0.890156	0.393712	Yes
row_75	COX4NB	2346	0.886809	0.397302	Yes
row_76	NDUFA9	2359	0.883352	0.401064	Yes
row_77	SQLE	2399	0.875155	0.403067	Yes
row_78	CDCA5	2425	0.868794	0.405927	Yes
row_79	NUSAP1	2488	0.849774	0.406336	Yes
row_80	TEAD2	2564	0.828761	0.40581	Yes
row_81	SDHC	2597	0.8222	0.407986	Yes
row_82	KIF23	2616	0.817761	0.411031	Yes
row_83	CCNB2	2668	0.80427	0.411906	Yes
row_84	PUS1	2734	0.789403	0.411815	Yes
row_85	NUP107	2750	0.78618	0.414888	Yes
row_86	UGDH	2784	0.777376	0.416772	Yes
row_87	NDUFAB1	2816	0.7715	0.418752	Yes
row_88	EIF2S2	2895	0.751721	0.41764	Yes
row_89	MRPL13	2904	0.749694	0.420972	Yes
row_90	TCF19	2990	0.732113	0.419314	Yes
row_91	CDCA8	3041	0.720346	0.419823	Yes
row_92	NCAPD2	3118	0.702247	0.418585	Yes
row_93	DARS2	3202	0.683692	0.416806	Yes
row_94	RACGAP1	3211	0.681693	0.41979	Yes
row_95	WDHD1	3250	0.675531	0.420833	Yes
row_96	EBNA1BP2	3268	0.672388	0.423196	Yes
row_97	MRPL37	3333	0.656768	0.422489	Yes
row_98	NIP7	3383	0.646129	0.422681	Yes
row_99	CRABP2	3420	0.638529	0.423662	Yes
row_100	KIF20A	3421	0.63848	0.426933	Yes
row_101	TIMM44	3428	0.637556	0.429818	Yes
row_102	STIP1	3444	0.634606	0.432116	Yes
row_103	MRPS2	3484	0.625598	0.432839	Yes
row_104	DDX18	3521	0.618125	0.433715	Yes
row_105	CDC7	3534	0.614908	0.436103	Yes
row_106	PRIM2	3573	0.607648	0.436798	Yes
row_107	CHEK1	3591	0.602458	0.438803	Yes
row_108	AURKA	3606	0.599383	0.440983	Yes
row_109	ADH5	3678	0.587364	0.439475	Yes
row_110	LSM4	3697	0.582112	0.441312	Yes
row_111	MRPS28	3718	0.578534	0.443003	Yes
row_112	PA2G4	3814	0.559146	0.439823	Yes
row_113	MAD2L1	3826	0.556739	0.441975	Yes
row_114	E2F3	3854	0.55043	0.443077	Yes
row_115	MRPL15	3881	0.545628	0.444219	Yes
row_116	SSB	3944	0.533618	0.443007	Yes
row_117	PRIM1	3963	0.528808	0.444571	Yes
row_118	PSMB6	3989	0.524616	0.445668	Yes
row_119	RPL13	4011	0.520913	0.447001	Yes
row_120	CKS2	4050	0.515311	0.447223	Yes
row_121	SNRPA	4092	0.507566	0.447215	Yes
row_122	GSPT2	4099	0.505807	0.449425	Yes
row_123	GMNN	4122	0.499709	0.450585	Yes
row_124	PSME3	4142	0.496282	0.451919	Yes
row_125	HNRNPA1	4152	0.493327	0.453874	Yes
row_126	RUVBL2	4153	0.493286	0.456402	Yes
row_127	NDUFB8	4174	0.488359	0.457631	Yes
row_128	RRM1	4236	0.476255	0.45619	Yes
row_129	CDC2	4238	0.476093	0.458566	Yes
row_130	PRPS1	4241	0.475792	0.460876	Yes
row_131	TTK	4253	0.473007	0.4626	Yes
row_132	ZNF22	4257	0.47183	0.464827	Yes
row_133	PPM1G	4325	0.462086	0.46293	Yes
row_134	UBE2G1	4407	0.448466	0.460074	Yes
row_135	RCC2	4425	0.446232	0.461278	Yes
row_136	NME2	4546	0.429182	0.45584	Yes
row_137	XPO1	4571	0.424764	0.456489	Yes
row_138	MRPS36	4584	0.422454	0.45789	Yes
row_139	WDR77	4620	0.416152	0.457795	Yes
row_140	PPP4C	4635	0.414299	0.459027	Yes
row_141	BUB3	4674	0.410293	0.458711	Yes
row_142	MRPL11	4684	0.408872	0.460234	Yes
row_143	FBL	4698	0.405734	0.461485	Yes
row_144	PARP1	4715	0.403907	0.462537	Yes
row_145	POLD1	4723	0.40238	0.464153	Yes
row_146	BAX	4727	0.401993	0.466022	Yes
row_147	HADH	4728	0.401748	0.468081	Yes
row_148	HMGB2	4803	0.390314	0.465371	No
row_149	ATP5J	4913	0.375485	0.460358	No
row_150	ENO1	4947	0.37111	0.46016	No
row_151	ADSL	4984	0.366738	0.459748	No
row_152	GEMIN6	5020	0.361406	0.459372	No
row_153	NDC80	5043	0.357996	0.459807	No
row_154	TRIP6	5229	0.33295	0.449739	No
row_155	SMC4	5241	0.331558	0.450738	No
row_156	YY1	5259	0.328652	0.45134	No
row_157	PRMT3	5262	0.327985	0.452893	No
row_158	CCT5	5282	0.324655	0.453348	No
row_159	COX5B	5332	0.316946	0.451853	No
row_160	RAB34	5369	0.310985	0.451156	No
row_161	GNPDA1	5399	0.307211	0.450884	No
row_162	TGIF2	5440	0.299902	0.449875	No
row_163	ALDH7A1	5442	0.299868	0.451348	No
row_164	POP7	5445	0.299566	0.452756	No
row_165	RPA3	5501	0.290161	0.450742	No
row_166	MRPL16	5526	0.286152	0.450681	No
row_167	MRPL4	5542	0.28361	0.45118	No
row_168	CDK4	5557	0.281945	0.451734	No
row_169	DLAT	5628	0.271556	0.44867	No
row_170	SLC25A5	5721	0.261148	0.444153	No
row_171	DEK	5734	0.260017	0.444722	No
row_172	CSE1L	5748	0.258066	0.445217	No
row_173	NDUFB10	5761	0.256303	0.445767	No
row_174	GLO1	5799	0.251592	0.444701	No
row_175	RAD23B	5817	0.248762	0.444894	No
row_176	SNRPA1	5827	0.247187	0.445588	No
row_177	UTP18	5911	0.237155	0.441521	No
row_178	KIF4A	5972	0.228887	0.438875	No
row_179	CCNC	6023	0.222094	0.436831	No
row_180	HDAC1	6040	0.220157	0.436941	No
row_181	PSMD14	6115	0.209461	0.433305	No
row_182	SEPHS2	6152	0.205607	0.432067	No
row_183	PHF5A	6220	0.198001	0.428818	No
row_184	EIF4A1	6226	0.196772	0.429508	No
row_185	PDIA4	6303	0.187909	0.425634	No
row_186	RPS19	6312	0.18693	0.426083	No
row_187	FARSA	6314	0.18672	0.426976	No
row_188	NONO	6343	0.182844	0.426131	No
row_189	WBP11	6429	0.173174	0.421609	No
row_190	WDR57	6529	0.159985	0.416128	No
row_191	NEK2	6535	0.159427	0.416627	No
row_192	NAP1L1	6568	0.155292	0.415386	No
row_193	PRMT1	6651	0.145892	0.410915	No
row_194	SIP1	6664	0.144681	0.410892	No
row_195	CCND1	6691	0.141833	0.409964	No
row_196	MRPL12	6715	0.13952	0.409216	No
row_197	EXOSC7	6719	0.13846	0.409734	No
row_198	THOC3	6779	0.131291	0.406652	No
row_199	RUVBL1	6882	0.117637	0.400763	No
row_200	UQCR	6916	0.113457	0.399245	No
row_201	ITGB4BP	7116	0.0867532	0.387024	No
row_202	ABCB7	7242	0.0685078	0.37942	No
row_203	CKS1B	7283	0.0640549	0.377203	No
row_204	RPS16	7371	0.0522366	0.371934	No
row_205	RPS8	7412	0.0474781	0.369631	No
row_206	NDUFA11	7447	0.042951	0.367688	No
row_207	PSMA5	7453	0.0419951	0.367585	No
row_208	HNRPK	7484	0.0388916	0.365875	No
row_209	PSMB5	7519	0.0342634	0.363886	No
row_210	CLPP	7537	0.030493	0.362961	No
row_211	LSM5	7544	0.0297133	0.362731	No
row_212	MRPS17	7587	0.0250864	0.360187	No
row_213	RPS12	7593	0.0245057	0.359994	No
row_214	CSRP2	7639	0.0188999	0.357227	No
row_215	VBP1	7651	0.0174045	0.356616	No
row_216	LSM2	7673	0.0152802	0.355358	No
row_217	AMOTL2	7687	0.0129748	0.354597	No
row_218	RPS3	7695	0.0121941	0.354214	No
row_219	CYCS	7705	0.0106755	0.353696	No
row_220	NTHL1	7742	0.00492725	0.35143	No
row_221	SLC2A1	7775	0.00165035	0.349402	No
row_222	RPS27	7976	-0.00351217	0.336692	No
row_223	RNPS1	8053	-0.0143843	0.331929	No
row_224	LYPLA1	8109	-0.0194777	0.328528	No
row_225	NIPSNAP1	8119	-0.0208285	0.328062	No
row_226	DPP3	8130	-0.0216753	0.327537	No
row_227	TOP2A	8144	-0.0239436	0.326832	No
row_228	STOML2	8148	-0.0242215	0.326765	No
row_229	RPL27A	8190	-0.0296442	0.324308	No
row_230	MAPK13	8220	-0.0325226	0.322629	No
row_231	SS18	8274	-0.0383774	0.319453	No
row_232	NME4	8358	-0.0486326	0.31442	No
row_233	NCL	8401	-0.0523236	0.312015	No
row_234	WEE1	8429	-0.0559647	0.310583	No
row_235	RPS23	8871	-0.113196	0.283097	No
row_236	GNL3	9022	-0.13132	0.274224	No
row_237	ATP5O	9093	-0.140277	0.270488	No
row_238	RPL22	9129	-0.144696	0.269002	No
row_239	UQCRH	9139	-0.145761	0.269176	No
row_240	C11orf48	9224	-0.156504	0.264632	No
row_241	GARS	9227	-0.157028	0.265309	No
row_242	BANF1	9252	-0.160571	0.264605	No
row_243	ETFA	9330	-0.172195	0.260587	No
row_244	SDHD	9364	-0.175577	0.259386	No
row_245	EIF2S3	9384	-0.17832	0.259091	No
row_246	RPP40	9411	-0.181557	0.258366	No
row_247	MRPS30	9466	-0.190004	0.255903	No
row_248	CCND2	9500	-0.19425	0.254799	No
row_249	SET	9504	-0.194838	0.255606	No
row_250	GJA1	9582	-0.20335	0.251748	No
row_251	RPSA	9692	-0.218196	0.245929	No
row_252	NCBP2	9701	-0.219175	0.246543	No
row_253	MRPS18B	9788	-0.229809	0.242247	No
row_254	ERP29	9835	-0.236389	0.240531	No
row_255	RPL10A	9856	-0.240182	0.240489	No
row_256	CTNNA1	9901	-0.245753	0.238948	No
row_257	SNX5	9903	-0.246121	0.240145	No
row_258	CDC34	9933	-0.250826	0.239585	No
row_259	SERPINH1	9961	-0.254866	0.239173	No
row_260	GART	9998	-0.260127	0.238214	No
row_261	NDUFB7	10171	-0.283335	0.22872	No
row_262	IPO9	10256	-0.294475	0.224883	No
row_263	PDCD2	10332	-0.305981	0.221678	No
row_264	EIF4EBP1	10387	-0.313973	0.21985	No
row_265	CKAP2	10401	-0.315407	0.220639	No
row_266	HSPA9	10528	-0.33483	0.214336	No
row_267	MKI67IP	10600	-0.345431	0.211587	No
row_268	RPS5	10606	-0.346391	0.213044	No
row_269	EIF4B	10867	-0.382837	0.198459	No
row_270	BTF3	10948	-0.397501	0.195404	No
row_271	PABPC1	11214	-0.442938	0.180809	No
row_272	NLN	11239	-0.446769	0.181571	No
row_273	EEF2	11284	-0.456195	0.181108	No
row_274	APEX1	11309	-0.459457	0.181935	No
row_275	DAP3	11358	-0.466854	0.181272	No
row_276	TCOF1	11508	-0.490921	0.174305	No
row_277	CDKN3	11519	-0.493444	0.176197	No
row_278	LSM10	11789	-0.539591	0.161843	No
row_279	NUDCD2	11961	-0.573406	0.153898	No
row_280	CTSC	12126	-0.603514	0.146553	No
row_281	MID1IP1	12195	-0.61822	0.145394	No
row_282	IARS	12216	-0.621565	0.147306	No
row_283	RCN2	12268	-0.632185	0.147299	No
row_284	YAP1	12457	-0.674133	0.138789	No
row_285	MTHFD2	12461	-0.674583	0.142055	No
row_286	TERF1	12473	-0.676798	0.144823	No
row_287	PHC1	12771	-0.739576	0.129711	No
row_288	KPNA6	13121	-0.833259	0.11177	No
row_289	G3BP1	13262	-0.877759	0.107358	No
row_290	PDPN	13762	-1.04068	0.0809329	No
row_291	SARS	13849	-1.07053	0.0809453	No
row_292	TGIF1	14145	-1.19158	0.0682768	No
row_293	MYC	14666	-1.46181	0.0426736	No
row_294	FAM60A	14704	-1.49108	0.0479593	No
row_295	CDKN1C	15298	-2.06571	0.0208048	No
row_296	TP53	15521	-2.37663	0.0188544	No
row_297	TMEFF1	15528	-2.38151	0.0306757	No
